# Supplementary material for: Bis(1,10-phenanthroline-5,6-dione-κ2 N,N′)silver(I) 2-hy­droxy-3,5-dinitro­benzoate
Source: Acta Crystallogr Sect E Struct Rep Online. 2011 Dec 21;68(Pt 1):m76. doi: 10.1107/S1600536811053785 (PMC3254338; doi:10.1107/S1600536811053785)
Supplement: Supplementary file 1 [file e-68-00m76-sup1.cif]

##############################################################################
#                                                                            #
# This CIF contains the data in a paper accepted for publication in          #
# Acta Crystallographica Section E. It conforms to the requirements of       #
# Notes for Authors for Acta Crystallographica Section E, and has been       #
# peer reviewed under the auspices of the IUCr Commission on Journals.       #
#                                                                            #
# Full details of the Crystallographic Information File format               #
# are given in the paper "The Crystallographic Information File (CIF):       #
# a New Standard Archive File for Crystallography" by S. R. Hall, F. H.      #
# Allen and I. D. Brown [Acta Cryst. (1991), A47, 655-685].                  #
#                                                                            #
# The current version of the core CIF dictionary is obtainable from          #
# ftp://ftp.iucr.org/pub/cif_core.dic.                                       #
#                                                                            #
# Software is freely available for graphical display of the structure(s)     #
# in this CIF. For information consult the CIF software page                 #
# http://www.iucr.org/resources/cif/software.                                #
#                                                                            #
# This file may be used for bona fide research purposes within the           #
# scientific community so long as proper attribution is given to the journal # 
# article from which it was obtained.                                        #
#                                                                            #
##############################################################################
data_global
_audit_creation_method     'SHELXL-97'
_journal_date_recd_electronic     2011-11-18
_journal_date_accepted     2011-12-14
_journal_name_full     'Acta Crystallographica, Section E'
_journal_year     2012
_journal_volume     68
_journal_issue      1
_journal_page_first     m76
_journal_page_last     m76
_journal_paper_category     QM
_journal_paper_doi     10.1107/S1600536811053785
_journal_coeditor_code     VN2025
_publ_contact_author_name     'Chun-Bo Liu^*^'
_publ_contact_author_address
;
School of Chemistry and Chemical Engineering, Jiangsu University,
Zhenjiang 212013, People's Republic of China
;
_publ_contact_author_email     'guangbocheujs@yahoo.com.cn'
_publ_contact_author_fax     ?
_publ_contact_author_phone     ?
_publ_section_title
;
[Bis(1,10-phenanthroline-5,6-dione-\k^2^N,N')-silver(I)]-3,5-dinitrosalicylate
;
loop_
    _publ_author_name
    _publ_author_address
    'Shen-Tang Wang'
;
School of Chemistry and Chemical Engineering, Jiangsu University,
Zhenjiang 212013, People's Republic of China
;
    'Guang-Bo Che'
;
School of Chemistry and Chemical Engineering, Jiangsu University,
Zhenjiang 212013, People's Republic of China
;
    'Chun-Bo Liu^*^'
;
School of Chemistry and Chemical Engineering, Jiangsu University,
Zhenjiang 212013, People's Republic of China
;
    'Xing Wang'
;
School of Chemistry and Chemical Engineering, Jiangsu University,
Zhenjiang 212013, People's Republic of China
;
    'Ling Liu'
;
School of Chemistry and Chemical Engineering, Jiangsu University,
Zhenjiang 212013, People's Republic of China
;
data_I
_audit_creation_method     SHELXL-97
_chemical_name_systematic     ?
_chemical_name_common     ?
_chemical_formula_moiety     'C24 H12 Ag N4 O4, C7 H3 N2 O7'
_chemical_formula_sum     'C31 H15 Ag N6 O11'
_chemical_formula_weight     755.36
_chemical_melting_point     ?
_symmetry_cell_setting     monoclinic
_symmetry_space_group_name_H-M     'P 21/c'
_symmetry_space_group_name_Hall     '-P 2ybc'
loop_
    _symmetry_equiv_pos_as_xyz
    'x, y, z'
    '-x, y+1/2, -z+1/2'
    '-x, -y, -z'
    'x, -y-1/2, z-1/2'
_cell_length_a     11.757(2)
_cell_length_b     18.297(4)
_cell_length_c     13.223(3)
_cell_angle_alpha     90.00
_cell_angle_beta     103.91(3)
_cell_angle_gamma     90.00
_cell_volume     2761.1(11)
_cell_formula_units_Z     4
_cell_measurement_reflns_used     5197
_cell_measurement_theta_min     3.17
_cell_measurement_theta_max     25.370
_cell_measurement_temperature     173.5
_exptl_crystal_description     prism
_exptl_crystal_colour     yellow
_exptl_crystal_size_max     0.3
_exptl_crystal_size_mid     0.24
_exptl_crystal_size_min     0.2
_exptl_crystal_density_diffrn     1.817
_exptl_crystal_density_meas     ?
_exptl_crystal_density_method     'not measured'
_exptl_crystal_F_000     1512
_exptl_absorpt_coefficient_mu     0.811
_exptl_absorpt_correction_type     multi-scan
_exptl_absorpt_process_details     '<i>SADABS</i> (Bruker, 2002)'
_exptl_absorpt_correction_T_min     0.780
_exptl_absorpt_correction_T_max     0.9100
_exptl_special_details     ?
_diffrn_ambient_temperature     173.5
_diffrn_radiation_type     MoK\a
_diffrn_radiation_wavelength     0.71073
_diffrn_radiation_source     'fine-focus sealed tube'
_diffrn_radiation_monochromator     graphite
_diffrn_measurement_device_type     'Oxford Diffraction Gemini R Ultra'
_diffrn_measurement_method     '\w scans'
_diffrn_detector_area_resol_mean     ?
_diffrn_reflns_number     12726
_diffrn_reflns_av_R_equivalents     0.0519
_diffrn_reflns_av_sigmaI/netI     0.0668
_diffrn_reflns_theta_min     3.17
_diffrn_reflns_theta_max     25.37
_diffrn_reflns_theta_full     25.37
_diffrn_measured_fraction_theta_max     0.990
_diffrn_measured_fraction_theta_full     0.990
_diffrn_reflns_limit_h_min     -14
_diffrn_reflns_limit_h_max     11
_diffrn_reflns_limit_k_min     -17
_diffrn_reflns_limit_k_max     22
_diffrn_reflns_limit_l_min     -15
_diffrn_reflns_limit_l_max     13
_diffrn_standards_number     0
_diffrn_standards_interval_count     0
_diffrn_standards_interval_time     0
_diffrn_standards_decay_%     ?
_refine_special_details
;
 Refinement of F^2^ against ALL reflections.  The weighted R-factor wR and
 goodness of fit S are based on F^2^, conventional R-factors R are based
 on F, with F set to zero for negative F^2^. The threshold expression of
 F^2^ > 2sigma(F^2^) is used only for calculating R-factors(gt) etc. and is
 not relevant to the choice of reflections for refinement.  R-factors based
 on F^2^ are statistically about twice as large as those based on F, and R-
 factors based on ALL data will be even larger.
;
_reflns_number_total     5059
_reflns_number_gt     3914
_reflns_threshold_expression     >2sigma(I)
_refine_ls_structure_factor_coef     Fsqd
_refine_ls_matrix_type     full
_refine_ls_R_factor_all     0.1065
_refine_ls_R_factor_gt     0.0829
_refine_ls_wR_factor_gt     0.1504
_refine_ls_wR_factor_ref     0.1633
_refine_ls_goodness_of_fit_ref     1.111
_refine_ls_restrained_S_all     1.174
_refine_ls_number_reflns     5013
_refine_ls_number_parameters     442
_refine_ls_number_restraints     22
_refine_ls_hydrogen_treatment     constr
_refine_ls_weighting_scheme     calc
_refine_ls_weighting_details
        'calc w=1/[\s^2^(Fo^2^)+(0.0354P)^2^+13.4705P] where P=(Fo^2^+2Fc^2^)/3'
_atom_sites_solution_hydrogens     geom
_atom_sites_solution_primary     direct
_atom_sites_solution_secondary     difmap
_refine_ls_shift/su_max     0.000
_refine_ls_shift/su_mean     0.000
_refine_diff_density_max     1.108
_refine_diff_density_min     -0.719
_refine_ls_extinction_method     none
_refine_ls_extinction_coef     ?
loop_
    _atom_type_symbol
    _atom_type_description
    _atom_type_scat_dispersion_real
    _atom_type_scat_dispersion_imag
    _atom_type_scat_source
    'C' 'C' 0.0033 0.0016
                         'International Tables Vol C Tables 4.2.6.8 and 6.1.1.4'
    'H' 'H' 0.0000 0.0000
                         'International Tables Vol C Tables 4.2.6.8 and 6.1.1.4'
    'N' 'N' 0.0061 0.0033
                         'International Tables Vol C Tables 4.2.6.8 and 6.1.1.4'
    'O' 'O' 0.0106 0.0060
                         'International Tables Vol C Tables 4.2.6.8 and 6.1.1.4'
    'Ag' 'Ag' -0.8971 1.1015
                         'International Tables Vol C Tables 4.2.6.8 and 6.1.1.4'
_computing_data_collection     '<i>SMART</i> (Bruker, 2007)'
_computing_cell_refinement     '<i>SAINT</i> (Bruker, 2007)'
_computing_data_reduction     '<i>SAINT</i> (Bruker, 2007)'
_computing_structure_solution     '<i>SHELXS-97</i> (Sheldrick, 2008)'
_computing_structure_refinement     '<i>SHELXL-97</i> (Sheldrick, 2008)'
_computing_molecular_graphics
      '<i>SHELXTL</i> (Sheldrick, 2008) and  <i>DIAMOND</i> (Brandenburg, 1999)'
_computing_publication_material     '<i>SHELXTL</i> (Sheldrick, 2008)'
loop_
    _atom_site_type_symbol
    _atom_site_label
    _atom_site_fract_x
    _atom_site_fract_y
    _atom_site_fract_z
    _atom_site_U_iso_or_equiv
    _atom_site_adp_type
    _atom_site_calc_flag
    _atom_site_refinement_flags
    _atom_site_occupancy
    _atom_site_symmetry_multiplicity
    _atom_site_disorder_assembly
    _atom_site_disorder_group
    Ag Ag1 0.21081(6) 0.44038(3) 0.52487(5) 0.0540(2) Uani d . 1 1 . .
    C C1 0.4793(7) 0.5137(4) 0.6222(5) 0.0435(18) Uani d . 1 1 . .
    H H1 0.4399 0.5580 0.6074 0.052 Uiso calc R 1 1 . .
    C C2 0.5976(7) 0.5157(4) 0.6690(6) 0.048(2) Uani d . 1 1 . .
    H H2 0.6371 0.5599 0.6845 0.058 Uiso calc R 1 1 . .
    C C3 0.6552(7) 0.4497(4) 0.6920(6) 0.0470(19) Uani d . 1 1 . .
    H H3 0.7345 0.4488 0.7248 0.056 Uiso calc R 1 1 . .
    C C4 0.5941(6) 0.3844(4) 0.6659(5) 0.0380(16) Uani d DU 1 1 . .
    C C5 0.6515(9) 0.3155(4) 0.6883(7) 0.062(2) Uani d DU 1 1 . .
    C C6 0.5895(7) 0.2505(5) 0.6710(7) 0.063(2) Uani d DU 1 1 . .
    C C7 0.4678(6) 0.2544(4) 0.6244(5) 0.0431(18) Uani d DU 1 1 . .
    C C8 0.3994(8) 0.1885(4) 0.6037(6) 0.053(2) Uani d U 1 1 . .
    H H8 0.4340 0.1433 0.6229 0.064 Uiso calc R 1 1 . .
    C C9 0.2836(9) 0.1930(5) 0.5557(7) 0.063(2) Uani d U 1 1 . .
    H H9 0.2388 0.1508 0.5403 0.075 Uiso calc R 1 1 . .
    C C10 0.2342(7) 0.2594(5) 0.5305(7) 0.055(2) Uani d . 1 1 . .
    H H10 0.1552 0.2613 0.4966 0.066 Uiso calc R 1 1 . .
    C C11 0.4090(6) 0.3201(3) 0.5978(5) 0.0338(16) Uani d D 1 1 . .
    C C12 0.4738(5) 0.3869(3) 0.6196(5) 0.0335(16) Uani d D 1 1 . .
    C C13 0.0848(7) 0.4147(4) 0.2775(7) 0.055(2) Uani d . 1 1 . .
    H H13 0.1080 0.3666 0.2933 0.066 Uiso calc R 1 1 . .
    C C14 0.0374(8) 0.4324(5) 0.1743(7) 0.061(2) Uani d . 1 1 . .
    H H14 0.0287 0.3972 0.1223 0.073 Uiso calc R 1 1 . .
    C C15 0.0034(7) 0.5036(5) 0.1506(6) 0.053(2) Uani d . 1 1 . .
    H H15 -0.0298 0.5170 0.0820 0.064 Uiso calc R 1 1 . .
    C C16 0.0190(6) 0.5564(4) 0.2312(5) 0.0432(18) Uani d D 1 1 . .
    C C17 -0.0122(5) 0.6312(4) 0.2098(5) 0.052(2) Uani d DU 1 1 . .
    C C18 -0.0077(7) 0.6805(4) 0.2948(6) 0.055(2) Uani d D 1 1 . .
    C C19 0.0460(6) 0.6571(4) 0.3993(6) 0.0447(18) Uani d D 1 1 . .
    C C20 0.0688(7) 0.7058(4) 0.4853(7) 0.055(2) Uani d . 1 1 . .
    H H20 0.0483 0.7548 0.4749 0.067 Uiso calc R 1 1 . .
    C C21 0.1205(8) 0.6816(5) 0.5829(7) 0.059(2) Uani d . 1 1 . .
    H H21 0.1348 0.7131 0.6398 0.071 Uiso calc R 1 1 . .
    C C22 0.1506(7) 0.6090(5) 0.5945(6) 0.056(2) Uani d . 1 1 . .
    H H22 0.1865 0.5925 0.6611 0.067 Uiso calc R 1 1 . .
    C C23 0.0809(6) 0.5844(3) 0.4175(5) 0.0369(16) Uani d D 1 1 . .
    C C24 0.0632(5) 0.5330(3) 0.3334(5) 0.0322(15) Uani d D 1 1 . .
    C C25 0.6149(7) 0.4146(4) 0.9278(5) 0.0419(18) Uani d . 1 1 . .
    C C26 0.5083(7) 0.4530(4) 0.8867(5) 0.0411(18) Uani d . 1 1 . .
    C C27 0.4075(6) 0.4103(4) 0.8430(5) 0.0388(17) Uani d . 1 1 . .
    C C28 0.4092(7) 0.3351(4) 0.8460(5) 0.0433(18) Uani d . 1 1 . .
    H H28 0.3421 0.3080 0.8181 0.052 Uiso calc R 1 1 . .
    C C29 0.5165(8) 0.3002(4) 0.8928(5) 0.0434(19) Uani d . 1 1 . .
    C C30 0.6177(7) 0.3387(4) 0.9327(6) 0.0435(18) Uani d . 1 1 . .
    H H30 0.6871 0.3143 0.9625 0.052 Uiso calc R 1 1 . .
    C C31 0.2956(8) 0.4467(5) 0.7881(6) 0.050(2) Uani d . 1 1 . .
    N N1 0.4178(5) 0.4524(3) 0.5970(4) 0.0347(13) Uani d . 1 1 . .
    N N2 0.2931(5) 0.3228(3) 0.5518(5) 0.0399(14) Uani d . 1 1 . .
    N N3 0.0992(5) 0.4629(3) 0.3562(5) 0.0422(15) Uani d . 1 1 . .
    N N4 0.1319(5) 0.5605(3) 0.5164(5) 0.0423(14) Uani d . 1 1 . .
    N N5 0.7268(7) 0.4516(5) 0.9629(5) 0.0587(19) Uani d . 1 1 . .
    N N6 0.5177(8) 0.2213(4) 0.9005(5) 0.0560(19) Uani d . 1 1 . .
    O O1 0.7645(7) 0.3121(4) 0.7270(6) 0.088(2) Uani d . 1 1 . .
    O O2 0.6419(7) 0.1890(4) 0.6988(6) 0.096(2) Uani d . 1 1 . .
    O O3 -0.0430(5) 0.6542(3) 0.1162(4) 0.0700(18) Uani d DU 1 1 . .
    O O4 -0.0502(6) 0.7445(3) 0.2780(5) 0.080(2) Uani d D 1 1 . .
    O O5 0.8165(6) 0.4147(4) 0.9745(6) 0.091(2) Uani d . 1 1 . .
    O O6 0.7295(6) 0.5175(4) 0.9763(6) 0.085(2) Uani d . 1 1 . .
    O O7 0.5032(6) 0.5236(3) 0.8852(4) 0.0608(16) Uani d . 1 1 . .
    H H7 0.4365 0.5366 0.8565 0.091 Uiso calc R 1 1 . .
    O O8 0.2947(6) 0.5172(3) 0.7949(5) 0.0684(17) Uani d . 1 1 . .
    O O9 0.2133(5) 0.4109(4) 0.7368(5) 0.0641(16) Uani d . 1 1 . .
    O O10 0.4296(7) 0.1876(3) 0.8584(5) 0.0713(19) Uani d . 1 1 . .
    O O11 0.6097(6) 0.1916(3) 0.9511(5) 0.0684(18) Uani d . 1 1 . .
loop_
    _atom_site_aniso_label
    _atom_site_aniso_U_11
    _atom_site_aniso_U_22
    _atom_site_aniso_U_33
    _atom_site_aniso_U_12
    _atom_site_aniso_U_13
    _atom_site_aniso_U_23
    Ag1 0.0472(4) 0.0491(4) 0.0609(4) 0.0150(3) 0.0036(3) 0.0149(3)
    C1 0.056(5) 0.038(4) 0.039(4) -0.007(4) 0.015(4) 0.001(3)
    C2 0.054(5) 0.046(5) 0.048(5) -0.011(4) 0.019(4) -0.001(4)
    C3 0.033(4) 0.065(6) 0.042(4) -0.003(4) 0.008(3) -0.006(4)
    C4 0.036(4) 0.043(4) 0.037(4) 0.007(3) 0.013(3) 0.001(3)
    C5 0.084(7) 0.059(5) 0.049(5) 0.022(5) 0.028(5) 0.008(4)
    C6 0.067(5) 0.068(6) 0.057(5) 0.007(5) 0.019(4) -0.001(5)
    C7 0.056(4) 0.045(4) 0.033(4) 0.005(4) 0.020(3) 0.001(3)
    C8 0.085(5) 0.031(4) 0.049(5) 0.014(4) 0.026(4) 0.008(4)
    C9 0.077(5) 0.053(5) 0.064(6) -0.012(5) 0.027(4) -0.010(5)
    C10 0.043(5) 0.050(5) 0.072(6) -0.002(4) 0.014(4) -0.009(4)
    C11 0.044(4) 0.027(4) 0.031(4) 0.008(3) 0.011(3) 0.001(3)
    C12 0.041(4) 0.031(4) 0.030(4) -0.001(3) 0.011(3) 0.002(3)
    C13 0.051(5) 0.036(4) 0.072(6) -0.001(4) 0.005(4) -0.002(4)
    C14 0.056(6) 0.057(6) 0.063(6) -0.002(4) 0.002(4) -0.024(5)
    C15 0.047(5) 0.060(6) 0.047(5) -0.001(4) 0.003(4) -0.002(4)
    C16 0.032(4) 0.042(4) 0.053(5) 0.000(3) 0.006(3) 0.004(4)
    C17 0.041(5) 0.053(5) 0.058(5) 0.003(4) 0.002(4) 0.019(4)
    C18 0.041(5) 0.049(5) 0.071(6) -0.004(4) 0.004(4) 0.006(5)
    C19 0.038(4) 0.037(4) 0.058(5) 0.001(3) 0.008(4) 0.001(4)
    C20 0.045(5) 0.035(4) 0.084(7) 0.001(4) 0.012(5) -0.008(4)
    C21 0.052(5) 0.055(5) 0.069(6) 0.003(4) 0.012(5) -0.017(5)
    C22 0.047(5) 0.070(6) 0.047(5) -0.002(4) 0.004(4) -0.005(4)
    C23 0.028(4) 0.036(4) 0.045(4) 0.003(3) 0.005(3) 0.002(3)
    C24 0.022(3) 0.029(4) 0.045(4) 0.000(3) 0.006(3) 0.004(3)
    C25 0.056(5) 0.040(4) 0.029(4) -0.010(4) 0.008(3) -0.003(3)
    C26 0.061(5) 0.033(4) 0.033(4) 0.001(4) 0.018(4) -0.003(3)
    C27 0.045(5) 0.039(4) 0.035(4) 0.001(3) 0.016(3) 0.003(3)
    C28 0.061(5) 0.042(4) 0.032(4) -0.008(4) 0.019(4) -0.002(3)
    C29 0.071(6) 0.030(4) 0.035(4) 0.006(4) 0.024(4) 0.006(3)
    C30 0.047(5) 0.046(5) 0.038(4) 0.004(4) 0.013(3) 0.004(3)
    C31 0.060(6) 0.049(5) 0.048(5) 0.014(4) 0.024(4) 0.011(4)
    N1 0.036(3) 0.032(3) 0.035(3) 0.002(3) 0.008(3) 0.000(3)
    N2 0.038(4) 0.037(3) 0.045(3) 0.000(3) 0.009(3) -0.001(3)
    N3 0.038(4) 0.032(3) 0.053(4) 0.000(3) 0.004(3) -0.002(3)
    N4 0.037(3) 0.043(4) 0.046(4) 0.003(3) 0.007(3) 0.006(3)
    N5 0.059(5) 0.071(6) 0.042(4) -0.011(4) 0.006(3) -0.007(4)
    N6 0.091(6) 0.039(4) 0.046(4) 0.003(4) 0.032(4) 0.003(3)
    O1 0.081(5) 0.099(6) 0.084(5) 0.033(4) 0.020(4) 0.021(4)
    O2 0.086(6) 0.079(5) 0.110(6) 0.022(4) -0.003(4) 0.000(4)
    O3 0.067(4) 0.071(4) 0.067(4) 0.003(3) 0.005(3) 0.024(3)
    O4 0.097(5) 0.040(4) 0.094(5) 0.018(3) 0.005(4) 0.016(3)
    O5 0.055(5) 0.099(6) 0.113(6) -0.004(4) 0.008(4) -0.033(5)
    O6 0.089(5) 0.050(4) 0.098(5) -0.024(4) -0.016(4) 0.002(4)
    O7 0.086(5) 0.039(3) 0.058(4) 0.000(3) 0.019(3) -0.001(3)
    O8 0.080(5) 0.057(4) 0.073(4) 0.022(3) 0.028(3) 0.010(3)
    O9 0.041(4) 0.081(4) 0.069(4) 0.004(3) 0.012(3) -0.002(3)
    O10 0.110(6) 0.039(3) 0.066(4) -0.015(4) 0.025(4) -0.003(3)
    O11 0.088(5) 0.042(3) 0.083(4) 0.017(3) 0.036(4) 0.021(3)
_geom_special_details
;
 All esds (except the esd in the dihedral angle between two l.s. planes)
 are estimated using the full covariance matrix.  The cell esds are taken
 into account individually in the estimation of esds in distances, angles
 and torsion angles; correlations between esds in cell parameters are only
 used when they are defined by crystal symmetry.  An approximate (isotropic)
 treatment of cell esds is used for estimating esds involving l.s. planes.
;
loop_
    _geom_bond_atom_site_label_1
    _geom_bond_atom_site_label_2
    _geom_bond_site_symmetry_2
    _geom_bond_distance
    _geom_bond_publ_flag
    Ag1 N1 . 2.400(6) y
    Ag1 N2 . 2.351(6) y
    Ag1 N3 . 2.337(6) y
    Ag1 N4 . 2.377(6) y
    Ag1 O9 . 2.847(6) n
    C1 N1 . 1.333(9) ?
    C1 C2 . 1.380(11) ?
    C1 H1 . 0.9300 ?
    C2 C3 . 1.383(11) ?
    C2 H2 . 0.9300 ?
    C3 C4 . 1.394(10) ?
    C3 H3 . 0.9300 ?
    C4 C12 . 1.400(7) ?
    C4 C5 . 1.426(8) ?
    C5 O1 . 1.304(11) ?
    C5 C6 . 1.385(8) ?
    C6 O2 . 1.293(10) ?
    C6 C7 . 1.417(8) ?
    C7 C11 . 1.390(7) ?
    C7 C8 . 1.438(11) ?
    C8 C9 . 1.358(12) ?
    C8 H8 . 0.9300 ?
    C9 C10 . 1.353(12) ?
    C9 H9 . 0.9300 ?
    C10 N2 . 1.347(10) ?
    C10 H10 . 0.9300 ?
    C11 N2 . 1.353(8) ?
    C11 C12 . 1.432(7) ?
    C12 N1 . 1.365(8) ?
    C13 N3 . 1.343(10) ?
    C13 C14 . 1.383(12) ?
    C13 H13 . 0.9300 ?
    C14 C15 . 1.376(11) ?
    C14 H14 . 0.9300 ?
    C15 C16 . 1.417(10) ?
    C15 H15 . 0.9300 ?
    C16 C24 . 1.394(7) ?
    C16 C17 . 1.428(7) ?
    C17 O3 . 1.275(7) ?
    C17 C18 . 1.432(8) ?
    C18 O4 . 1.272(9) ?
    C18 C19 . 1.438(8) ?
    C19 C23 . 1.397(7) ?
    C19 C20 . 1.419(11) ?
    C20 C21 . 1.361(12) ?
    C20 H20 . 0.9300 ?
    C21 C22 . 1.374(12) ?
    C21 H21 . 0.9300 ?
    C22 N4 . 1.340(10) ?
    C22 H22 . 0.9300 ?
    C23 N4 . 1.373(8) ?
    C23 C24 . 1.433(7) ?
    C24 N3 . 1.362(8) ?
    C25 C30 . 1.390(10) ?
    C25 C26 . 1.426(10) ?
    C25 N5 . 1.454(10) ?
    C26 O7 . 1.292(8) ?
    C26 C27 . 1.421(10) ?
    C27 C28 . 1.377(10) ?
    C27 C31 . 1.498(11) ?
    C28 C29 . 1.416(11) ?
    C28 H28 . 0.9300 ?
    C29 C30 . 1.374(11) ?
    C29 N6 . 1.448(10) ?
    C30 H30 . 0.9300 ?
    C31 O9 . 1.228(10) ?
    C31 O8 . 1.293(10) ?
    N5 O6 . 1.218(9) ?
    N5 O5 . 1.230(9) ?
    N6 O10 . 1.218(9) ?
    N6 O11 . 1.252(9) ?
    O7 H7 . 0.8200 ?
loop_
    _geom_angle_atom_site_label_1
    _geom_angle_atom_site_label_2
    _geom_angle_atom_site_label_3
    _geom_angle_site_symmetry_1
    _geom_angle_site_symmetry_3
    _geom_angle
    _geom_angle_publ_flag
    N3 Ag1 N2 . . 115.0(2) ?
    N3 Ag1 N4 . . 70.7(2) ?
    N2 Ag1 N4 . . 174.1(2) ?
    N3 Ag1 N1 . . 130.3(2) ?
    N2 Ag1 N1 . . 71.5(2) ?
    N4 Ag1 N1 . . 106.3(2) ?
    N3 Ag1 O9 . . 147.53(19) ?
    N2 Ag1 O9 . . 76.74(19) ?
    N4 Ag1 O9 . . 97.64(19) ?
    N1 Ag1 O9 . . 81.75(18) ?
    N1 C1 C2 . . 124.2(7) ?
    N1 C1 H1 . . 117.9 ?
    C2 C1 H1 . . 117.9 ?
    C1 C2 C3 . . 117.6(7) ?
    C1 C2 H2 . . 121.2 ?
    C3 C2 H2 . . 121.2 ?
    C2 C3 C4 . . 119.9(7) ?
    C2 C3 H3 . . 120.0 ?
    C4 C3 H3 . . 120.0 ?
    C3 C4 C12 . . 119.1(6) ?
    C3 C4 C5 . . 121.0(7) ?
    C12 C4 C5 . . 119.9(7) ?
    O1 C5 C6 . . 118.0(7) ?
    O1 C5 C4 . . 120.7(8) ?
    C6 C5 C4 . . 121.3(9) ?
    O2 C6 C5 . . 120.3(8) ?
    O2 C6 C7 . . 122.0(8) ?
    C5 C6 C7 . . 117.8(8) ?
    C11 C7 C6 . . 122.8(7) ?
    C11 C7 C8 . . 117.1(7) ?
    C6 C7 C8 . . 120.1(7) ?
    C9 C8 C7 . . 119.4(7) ?
    C9 C8 H8 . . 120.3 ?
    C7 C8 H8 . . 120.3 ?
    C10 C9 C8 . . 119.5(8) ?
    C10 C9 H9 . . 120.3 ?
    C8 C9 H9 . . 120.3 ?
    N2 C10 C9 . . 123.6(8) ?
    N2 C10 H10 . . 118.2 ?
    C9 C10 H10 . . 118.2 ?
    N2 C11 C7 . . 122.1(6) ?
    N2 C11 C12 . . 119.3(5) ?
    C7 C11 C12 . . 118.6(6) ?
    N1 C12 C4 . . 120.6(6) ?
    N1 C12 C11 . . 119.9(6) ?
    C4 C12 C11 . . 119.5(6) ?
    N3 C13 C14 . . 123.8(8) ?
    N3 C13 H13 . . 118.1 ?
    C14 C13 H13 . . 118.1 ?
    C15 C14 C13 . . 118.2(8) ?
    C15 C14 H14 . . 120.9 ?
    C13 C14 H14 . . 120.9 ?
    C14 C15 C16 . . 119.8(7) ?
    C14 C15 H15 . . 120.1 ?
    C16 C15 H15 . . 120.1 ?
    C24 C16 C15 . . 118.0(6) ?
    C24 C16 C17 . . 120.3(6) ?
    C15 C16 C17 . . 121.7(6) ?
    O3 C17 C18 . . 120.3(7) ?
    O3 C17 C16 . . 120.4(7) ?
    C18 C17 C16 . . 119.3(6) ?
    O4 C18 C17 . . 120.2(7) ?
    O4 C18 C19 . . 120.4(7) ?
    C17 C18 C19 . . 119.4(7) ?
    C23 C19 C20 . . 117.9(7) ?
    C23 C19 C18 . . 119.5(7) ?
    C20 C19 C18 . . 122.5(7) ?
    C21 C20 C19 . . 120.8(7) ?
    C21 C20 H20 . . 119.6 ?
    C19 C20 H20 . . 119.6 ?
    C20 C21 C22 . . 117.7(8) ?
    C20 C21 H21 . . 121.2 ?
    C22 C21 H21 . . 121.2 ?
    N4 C22 C21 . . 124.4(8) ?
    N4 C22 H22 . . 117.8 ?
    C21 C22 H22 . . 117.8 ?
    N4 C23 C19 . . 120.7(6) ?
    N4 C23 C24 . . 118.6(6) ?
    C19 C23 C24 . . 120.6(6) ?
    N3 C24 C16 . . 121.9(6) ?
    N3 C24 C23 . . 117.9(6) ?
    C16 C24 C23 . . 120.1(6) ?
    C30 C25 C26 . . 121.4(7) ?
    C30 C25 N5 . . 116.1(7) ?
    C26 C25 N5 . . 122.5(7) ?
    O7 C26 C27 . . 120.8(7) ?
    O7 C26 C25 . . 122.2(7) ?
    C27 C26 C25 . . 117.0(6) ?
    C28 C27 C26 . . 122.2(7) ?
    C28 C27 C31 . . 117.6(7) ?
    C26 C27 C31 . . 120.2(7) ?
    C27 C28 C29 . . 117.9(7) ?
    C27 C28 H28 . . 121.0 ?
    C29 C28 H28 . . 121.0 ?
    C30 C29 C28 . . 122.3(7) ?
    C30 C29 N6 . . 119.4(8) ?
    C28 C29 N6 . . 118.2(8) ?
    C29 C30 C25 . . 119.0(7) ?
    C29 C30 H30 . . 120.5 ?
    C25 C30 H30 . . 120.5 ?
    O9 C31 O8 . . 123.5(8) ?
    O9 C31 C27 . . 120.9(8) ?
    O8 C31 C27 . . 115.5(8) ?
    C1 N1 C12 . . 118.7(6) ?
    C1 N1 Ag1 . . 127.8(5) ?
    C12 N1 Ag1 . . 113.4(4) ?
    C10 N2 C11 . . 118.3(6) ?
    C10 N2 Ag1 . . 125.8(5) ?
    C11 N2 Ag1 . . 115.8(4) ?
    C13 N3 C24 . . 118.2(6) ?
    C13 N3 Ag1 . . 124.2(5) ?
    C24 N3 Ag1 . . 116.8(4) ?
    C22 N4 C23 . . 118.5(6) ?
    C22 N4 Ag1 . . 125.9(5) ?
    C23 N4 Ag1 . . 114.5(4) ?
    O6 N5 O5 . . 122.3(8) ?
    O6 N5 C25 . . 119.8(8) ?
    O5 N5 C25 . . 117.8(8) ?
    O10 N6 O11 . . 123.8(7) ?
    O10 N6 C29 . . 118.7(8) ?
    O11 N6 C29 . . 117.6(8) ?
    C26 O7 H7 . . 109.5 ?
    C31 O9 Ag1 . . 105.3(5) ?
loop_
    _geom_hbond_atom_site_label_D
    _geom_hbond_atom_site_label_H
    _geom_hbond_atom_site_label_A
    _geom_hbond_site_symmetry_A
    _geom_hbond_distance_DH
    _geom_hbond_distance_HA
    _geom_hbond_distance_DA
    _geom_hbond_angle_DHA
    O7 H7 O8 . 0.82 1.71 2.457(9) 151.1
_iucr_refine_instructions_details
;
TITL shelxl in P2(1)/c
CELL  0.71073  11.7569  18.2974  13.2230   90.000  103.912   90.000
ZERR     4.00   0.0024   0.0037   0.0026    0.000    0.030    0.000
LATT   1
SYMM  - X, 1/2 + Y, 1/2 - Z
SFAC  C    H    N    O    AG
UNIT  124  60   24   44   4
MERG   2
bind ag1 o9
delu 0.004 c6 c7
delu 0.004 c4 c5
delu 0.004 c8 c9
flat 0.1 c16 c17 o3 c18 o4 c19 c23 c24
dfix 1.35 0.01 c4 c12  c4 c5 c5 c6 c6 c7 c7 c11 c11 c12
dfix 1.35 0.01 c16 c24 c16 c17 c17 c18 c18 c19 c19 c23 c23 c24
dfix 1.30 0.01 c17 o3
delu c17 o3
FMAP   2
PLAN   25
ACTA
BOND   $H
L.S.  14
TEMP    22.00
WGHT    0.035400   13.470499
FVAR       2.54057
AG1   5    0.210813    0.440382    0.524867    11.00000    0.04719    0.04913 =
         0.06095    0.01493    0.00360    0.01501
C1    1    0.479261    0.513687    0.622231    11.00000    0.05561    0.03755 =
         0.03927    0.00050    0.01497   -0.00696
AFIX  43
H1    2    0.439917    0.557954    0.607370    11.00000   -1.20000
AFIX   0
C2    1    0.597558    0.515705    0.668994    11.00000    0.05390    0.04599 =
         0.04822   -0.00129    0.01874   -0.01124
AFIX  43
H2    2    0.637087    0.559859    0.684496    11.00000   -1.20000
AFIX   0
C3    1    0.655151    0.449668    0.691952    11.00000    0.03312    0.06523 =
         0.04238   -0.00642    0.00846   -0.00324
AFIX  43
H3    2    0.734538    0.448821    0.724765    11.00000   -1.20000
AFIX   0
C4    1    0.594079    0.384352    0.665856    11.00000    0.03633    0.04338 =
         0.03673    0.00129    0.01346    0.00709
C5    1    0.651542    0.315509    0.688304    11.00000    0.08354    0.05880 =
         0.04907    0.00830    0.02815    0.02176
C6    1    0.589486    0.250536    0.671011    11.00000    0.06680    0.06784 =
         0.05725   -0.00125    0.01944    0.00670
C7    1    0.467816    0.254372    0.624362    11.00000    0.05570    0.04533 =
         0.03306    0.00132    0.02021    0.00463
C8    1    0.399361    0.188545    0.603656    11.00000    0.08490    0.03100 =
         0.04916    0.00829    0.02632    0.01444
AFIX  43
H8    2    0.433986    0.143341    0.622926    11.00000   -1.20000
AFIX   0
C9    1    0.283649    0.193010    0.555688    11.00000    0.07734    0.05257 =
         0.06411   -0.00972    0.02739   -0.01227
AFIX  43
H9    2    0.238774    0.150792    0.540282    11.00000   -1.20000
AFIX   0
C10   1    0.234221    0.259361    0.530508    11.00000    0.04295    0.04953 =
         0.07210   -0.00944    0.01448   -0.00246
AFIX  43
H10   2    0.155208    0.261261    0.496600    11.00000   -1.20000
AFIX   0
C11   1    0.409017    0.320103    0.597754    11.00000    0.04396    0.02719 =
         0.03112    0.00080    0.01086    0.00789
C12   1    0.473816    0.386893    0.619584    11.00000    0.04074    0.03141 =
         0.02970    0.00195    0.01140   -0.00118
C13   1    0.084763    0.414694    0.277492    11.00000    0.05104    0.03618 =
         0.07234   -0.00192    0.00524   -0.00118
AFIX  43
H13   2    0.108011    0.366616    0.293321    11.00000   -1.20000
AFIX   0
C14   1    0.037356    0.432430    0.174315    11.00000    0.05621    0.05740 =
         0.06321   -0.02417    0.00201   -0.00177
AFIX  43
H14   2    0.028678    0.397205    0.122314    11.00000   -1.20000
AFIX   0
C15   1    0.003360    0.503605    0.150641    11.00000    0.04735    0.06026 =
         0.04708   -0.00230    0.00251   -0.00113
AFIX  43
H15   2   -0.029758    0.516993    0.082027    11.00000   -1.20000
AFIX   0
C16   1    0.018991    0.556409    0.231161    11.00000    0.03165    0.04243 =
         0.05345    0.00401    0.00624    0.00003
C17   1   -0.012240    0.631243    0.209839    11.00000    0.04057    0.05259 =
         0.05786    0.01944    0.00217    0.00293
C18   1   -0.007654    0.680500    0.294844    11.00000    0.04072    0.04947 =
         0.07099    0.00598    0.00363   -0.00385
C19   1    0.045965    0.657104    0.399262    11.00000    0.03819    0.03659 =
         0.05769    0.00095    0.00838    0.00075
C20   1    0.068826    0.705770    0.485322    11.00000    0.04462    0.03530 =
         0.08436   -0.00779    0.01161    0.00076
AFIX  43
H20   2    0.048299    0.754766    0.474930    11.00000   -1.20000
AFIX   0
C21   1    0.120461    0.681587    0.582938    11.00000    0.05243    0.05510 =
         0.06876   -0.01721    0.01240    0.00312
AFIX  43
H21   2    0.134803    0.713104    0.639776    11.00000   -1.20000
AFIX   0
C22   1    0.150633    0.609001    0.594536    11.00000    0.04743    0.07001 =
         0.04671   -0.00459    0.00419   -0.00225
AFIX  43
H22   2    0.186486    0.592454    0.661064    11.00000   -1.20000
AFIX   0
C23   1    0.080936    0.584375    0.417500    11.00000    0.02819    0.03593 =
         0.04463    0.00225    0.00507    0.00320
C24   1    0.063222    0.532980    0.333381    11.00000    0.02221    0.02879 =
         0.04463    0.00430    0.00635    0.00017
C25   1    0.614872    0.414559    0.927785    11.00000    0.05569    0.03968 =
         0.02944   -0.00310    0.00836   -0.00959
C26   1    0.508333    0.453041    0.886730    11.00000    0.06092    0.03287 =
         0.03277   -0.00262    0.01780    0.00103
C27   1    0.407530    0.410310    0.843021    11.00000    0.04515    0.03915 =
         0.03540    0.00323    0.01587    0.00113
C28   1    0.409236    0.335091    0.845972    11.00000    0.06086    0.04157 =
         0.03166   -0.00165    0.01907   -0.00791
AFIX  43
H28   2    0.342059    0.308037    0.818055    11.00000   -1.20000
AFIX   0
C29   1    0.516476    0.300212    0.892846    11.00000    0.07131    0.02976 =
         0.03505    0.00561    0.02437    0.00583
C30   1    0.617732    0.338695    0.932693    11.00000    0.04707    0.04599 =
         0.03847    0.00358    0.01254    0.00357
AFIX  43
H30   2    0.687118    0.314331    0.962493    11.00000   -1.20000
AFIX   0
C31   1    0.295563    0.446688    0.788078    11.00000    0.05976    0.04855 =
         0.04773    0.01062    0.02394    0.01395
N1    3    0.417757    0.452365    0.596989    11.00000    0.03628    0.03247 =
         0.03504    0.00001    0.00781    0.00221
N2    3    0.293118    0.322816    0.551836    11.00000    0.03762    0.03674 =
         0.04513   -0.00086    0.00930    0.00024
N3    3    0.099179    0.462861    0.356157    11.00000    0.03838    0.03199 =
         0.05266   -0.00173    0.00418   -0.00029
N4    3    0.131871    0.560454    0.516436    11.00000    0.03659    0.04289 =
         0.04595    0.00585    0.00689    0.00306
N5    3    0.726842    0.451574    0.962930    11.00000    0.05931    0.07093 =
         0.04234   -0.00717    0.00559   -0.01138
N6    3    0.517655    0.221259    0.900469    11.00000    0.09106    0.03907 =
         0.04588    0.00268    0.03201    0.00338
O1    4    0.764453    0.312065    0.727043    11.00000    0.08059    0.09939 =
         0.08446    0.02066    0.02038    0.03344
O2    4    0.641929    0.189022    0.698790    11.00000    0.08559    0.07917 =
         0.11014   -0.00016   -0.00332    0.02164
O3    4   -0.043034    0.654155    0.116200    11.00000    0.06658    0.07054 =
         0.06744    0.02412    0.00548    0.00317
O4    4   -0.050216    0.744493    0.278005    11.00000    0.09655    0.04027 =
         0.09375    0.01554    0.00508    0.01777
O5    4    0.816520    0.414650    0.974489    11.00000    0.05531    0.09875 =
         0.11286   -0.03269    0.00771   -0.00417
O6    4    0.729462    0.517480    0.976272    11.00000    0.08877    0.05029 =
         0.09784    0.00192   -0.01576   -0.02447
O7    4    0.503160    0.523562    0.885235    11.00000    0.08601    0.03884 =
         0.05829   -0.00143    0.01875   -0.00036
AFIX  83
H7    2    0.436472    0.536572    0.856523    11.00000   -1.50000
AFIX   0
O8    4    0.294715    0.517196    0.794870    11.00000    0.07988    0.05726 =
         0.07296    0.01037    0.02820    0.02174
O9    4    0.213347    0.410880    0.736767    11.00000    0.04132    0.08082 =
         0.06945   -0.00173    0.01178    0.00366
O10   4    0.429585    0.187619    0.858442    11.00000    0.11013    0.03934 =
         0.06643   -0.00308    0.02536   -0.01522
O11   4    0.609735    0.191570    0.951143    11.00000    0.08757    0.04202 =
         0.08338    0.02149    0.03550    0.01726
HKLF    4
REM  shelxl in P2(1)/c
REM R1 =  0.0829 for   3914 Fo > 4sig(Fo)  and  0.1065 for all   5013 data
REM    442 parameters refined using     22 restraints
END
WGHT      0.0550     11.9378
REM Highest difference peak  1.108,  deepest hole -0.719,  1-sigma level  0.100
Q1    1   0.6874  0.2628  0.7041  11.00000  0.05    1.11
Q2    1   0.2038  0.4075  0.4763  11.00000  0.05    0.75
Q3    1   0.3731  0.5393  0.8277  11.00000  0.05    0.58
Q4    1   0.0845  0.5822  0.4618  11.00000  0.05    0.50
Q5    1  -0.0262  0.6315  0.1759  11.00000  0.05    0.49
Q6    1   0.0116  0.5431  0.2088  11.00000  0.05    0.47
Q7    1  -0.0271  0.6991  0.2958  11.00000  0.05    0.47
Q8    1   0.0512  0.6602  0.4353  11.00000  0.05    0.46
Q9    1   0.5748  0.3047  0.6592  11.00000  0.05    0.44
Q10   1   0.2081  0.4316  0.5622  11.00000  0.05    0.44
Q11   1   0.4553  0.2277  0.6367  11.00000  0.05    0.42
Q12   1   0.2564  0.4444  0.6455  11.00000  0.05    0.40
Q13   1   0.3766  0.3124  0.5883  11.00000  0.05    0.39
Q14   1   0.6247  0.3997  0.6700  11.00000  0.05    0.36
Q15   1   0.3339  0.2123  0.8253  11.00000  0.05    0.36
Q16   1   0.1386  0.4791  0.4185  11.00000  0.05    0.35
Q17   1   0.3466  0.4772  0.8267  11.00000  0.05    0.34
Q18   1   0.1665  0.5287  0.5055  11.00000  0.05    0.34
Q19   1  -0.0138  0.6930  0.1965  11.00000  0.05    0.33
Q20   1   0.4808  0.3328  0.8773  11.00000  0.05    0.32
Q21   1   0.2194  0.4587  0.3982  11.00000  0.05    0.32
Q22   1   0.4776  0.4106  0.6111  11.00000  0.05    0.31
Q23   1   0.1439  0.4971  0.5770  11.00000  0.05    0.31
Q24   1   0.0879  0.4366  0.5536  11.00000  0.05    0.31
Q25   1   0.1741  0.4892  0.6271  11.00000  0.05    0.31
;
