# Supplementary material for: Bis(1,10-phenanthroline-5,6-dione-κ2 N,N′)silver(I) 2-hy­droxy-3,5-dinitro­benzoate
Source: Acta Crystallogr Sect E Struct Rep Online. 2011 Dec 21;68(Pt 1):m76. doi: 10.1107/S1600536811053785 (PMC3254338; doi:10.1107/S1600536811053785)
Supplement: Supplementary file 2 [file e-68-00m76-Isup2.hkl]

#
# h,k,l, Fc-squared, Fo-squared, sigma(Fo-squared) and status flag
#
data_I
_shelx_title ' shelxl in P2(1)/c'
_shelx_refln_list_code          4
_shelx_F_calc_maximum      311.74
_exptl_crystal_F_000      1512.00
_reflns_d_resolution_high  0.8293
 
loop_
 _symmetry_equiv_pos_as_xyz
 'x, y, z'
 '-x, y+1/2, -z+1/2'
 '-x, -y, -z'
 'x, -y-1/2, z-1/2'
 
_cell_length_a    11.7569
_cell_length_b    18.2974
_cell_length_c    13.2230
_cell_angle_alpha  90.000
_cell_angle_beta  103.912
_cell_angle_gamma  90.000
 
_shelx_F_squared_multiplier     1.000
 
loop_
 _refln_index_h
 _refln_index_k
 _refln_index_l
 _refln_F_squared_calc
 _refln_F_squared_meas
 _refln_F_squared_sigma
 _refln_observed_status
   2   0   0     4366.62     3464.31     92.61 o
   3   0   0      178.98      141.77     69.70 o
   4   0   0    14187.04    12831.03    116.86 o
   5   0   0    20880.09    19129.79    439.21 o
   6   0   0     3220.44     3248.68    161.40 o
   7   0   0     6610.64     6346.78    149.81 o
   8   0   0       27.88       61.46     50.09 o
   9   0   0       83.41       97.97     62.07 o
  10   0   0     5425.13     5905.52    439.14 o
  11   0   0     1173.69     1098.43    324.59 o
  12   0   0      583.33      522.57    200.75 o
  13   0   0        1.20       -5.35     29.53 o
   2   1   0      353.82      122.25     18.02 o
   3   1   0     4412.20     3841.96     86.34 o
   4   1   0     1864.20     2036.38    114.13 o
   5   1   0    11810.45    12046.10    149.24 o
   6   1   0      304.54      448.72     44.41 o
   7   1   0      652.03      651.39     72.49 o
   8   1   0        7.84       79.76     25.56 o
   9   1   0     1036.11      970.71    168.64 o
  10   1   0      701.42      615.05    104.85 o
  11   1   0      568.71      561.43    141.51 o
  12   1   0        3.01      131.25    131.07 o
  13   1   0       30.82       97.08     48.15 o
   2   2   0    17161.15    16864.39    163.84 o
   3   2   0     8719.95     7993.04    104.53 o
   4   2   0     8551.18     7249.02     76.28 o
   5   2   0      616.49     1132.73     98.25 o
   6   2   0      163.26      162.10     39.96 o
   7   2   0     2081.34     2337.73    100.80 o
   8   2   0      308.12      235.75     28.72 o
   9   2   0     1021.48      880.23    161.85 o
  10   2   0     2026.41     2117.19    264.79 o
  11   2   0       32.86      152.05     53.04 o
  12   2   0      221.73      211.68     56.43 o
  13   2   0       29.54       50.63     33.76 o
   1   3   0    11953.55    10675.39    121.72 o
   2   3   0      707.19     1100.63     46.64 o
   3   3   0     5247.41     5458.15    102.43 o
   4   3   0    10253.02     9181.84    103.65 o
   5   3   0     3386.40     3232.90     86.42 o
   6   3   0     9415.95     9143.14    122.66 o
   7   3   0       12.21       80.95     30.79 o
   8   3   0     5700.38     5843.48    134.42 o
   9   3   0     2310.22     2518.36    204.56 o
  10   3   0     1244.81     1295.22    190.06 o
  11   3   0     1692.15     1538.62    325.15 o
  12   3   0        5.22       95.94     42.14 o
  13   3   0      398.30      186.36     59.53 o
   0   4   0    11154.43    10959.33    189.15 o
   1   4   0     6420.80     5887.88    116.20 o
   2   4   0      171.21      158.75     34.24 o
   3   4   0       68.51       33.73     15.59 o
   4   4   0     8194.59     8167.33    106.79 o
   5   4   0     5578.09     6058.84    196.61 o
   6   4   0       90.69       71.51     21.33 o
   7   4   0      105.70      123.93     26.20 o
   8   4   0      256.75      254.57     35.68 o
   9   4   0        8.18       83.60     33.44 o
  10   4   0        5.95       95.16     37.18 o
  11   4   0       18.17       68.50     53.64 o
  12   4   0       15.11       59.71     39.53 o
  13   4   0        1.82       57.28     80.51 o
   1   5   0    19659.75    16973.23     79.61 o
   2   5   0     6525.20     6924.94     55.85 o
   3   5   0     9280.62     8196.23    100.83 o
   4   5   0    10047.64    10726.61    182.38 o
   5   5   0     1271.54     1674.09     72.82 o
   6   5   0    11825.07    11300.73    207.02 o
   7   5   0      293.50      359.71     43.09 o
   8   5   0     5518.49     5618.57    124.76 o
   9   5   0     1252.18     1351.88    113.12 o
  10   5   0     1169.73     1376.30    117.52 o
  11   5   0      947.57      868.74    150.55 o
  12   5   0      105.71      146.28     46.99 o
  13   5   0      533.03      571.86    113.84 o
   0   6   0      727.14     1089.15     92.90 o
   1   6   0     9309.00     8540.56     59.02 o
   2   6   0     7362.40     7850.31     72.85 o
   3   6   0    23487.37    22723.35    253.12 o
   4   6   0      298.87      313.19     40.30 o
   5   6   0     4545.53     4379.75     79.65 o
   6   6   0        4.01       71.84     25.03 o
   7   6   0     5676.69     5756.99    106.79 o
   8   6   0     1668.08     1755.52    129.05 o
   9   6   0      980.41     1098.20    114.06 o
  10   6   0      254.94      346.56     64.96 o
  11   6   0       16.80      152.39     80.66 o
  12   6   0      212.56      408.98     67.78 o
  13   6   0        1.91       60.51     35.61 o
   1   7   0     1999.18     2358.86     55.60 o
   2   7   0      293.28      650.46     48.08 o
   3   7   0      542.36      598.60     63.09 o
   4   7   0     6682.82     5789.19    112.66 o
   5   7   0      164.14      108.28     23.22 o
   6   7   0      127.12      172.38     25.19 o
   7   7   0      840.88      883.77     86.05 o
   8   7   0      503.41      556.87     82.07 o
   9   7   0     3075.17     3488.42    216.45 o
  10   7   0      620.47      646.67    214.80 o
  11   7   0      130.15      281.67     81.20 o
  12   7   0        0.32       82.27     34.95 o
  13   7   0       11.92       74.40     34.35 o
   0   8   0    66913.72    66894.49    370.01 o
   1   8   0       14.90       48.86     16.18 o
   2   8   0    16704.67    15148.14    180.82 o
   3   8   0      725.82      835.16     67.86 o
   4   8   0      129.37      166.67     23.79 o
   5   8   0     7668.26     7785.83    160.53 o
   6   8   0      580.37      581.93     64.99 o
   7   8   0     3600.70     3991.34    220.82 o
   8   8   0      483.10      285.32     77.84 o
   9   8   0     1345.98     1418.68    149.27 o
  10   8   0     1509.94     1286.71    192.84 o
  11   8   0      182.40      223.36     55.69 o
  12   8   0      777.63      600.56    136.59 o
   1   9   0       90.63      112.92     18.94 o
   2   9   0      456.77      756.22     55.53 o
   3   9   0      981.97     1071.45     81.08 o
   4   9   0      800.92      566.97     62.15 o
   5   9   0       86.52       76.21     37.63 o
   6   9   0       12.93       44.05     22.06 o
   7   9   0      371.36      453.55     45.92 o
   8   9   0      172.41      142.82     48.89 o
   9   9   0     1188.61     1210.72    189.00 o
  10   9   0       19.48       72.02     40.15 o
  11   9   0      120.90      142.00     66.60 o
  12   9   0        7.75       96.08     40.05 o
   0  10   0     3504.60     3072.06    204.01 o
   1  10   0     4802.89     5201.89     78.38 o
   2  10   0     1678.29     1957.95     62.40 o
   3  10   0      587.01      523.94     52.71 o
   4  10   0     3228.43     3053.80     72.19 o
   5  10   0     1806.79     1710.68     87.05 o
   6  10   0      109.30      178.71     23.41 o
   7  10   0     1574.62     1444.31    280.54 o
   8  10   0      403.39      287.76     60.78 o
   9  10   0     1303.85     1374.02    233.84 o
  10  10   0       27.07       85.16     56.67 o
  11  10   0      582.13      599.34    144.79 o
  12  10   0      603.55      472.29    109.92 o
   1  11   0     7079.24     6851.91    131.08 o
   2  11   0     1493.46     1419.03     70.49 o
   3  11   0     1373.91     1346.48     61.05 o
   4  11   0     1344.07     1744.57     74.64 o
   5  11   0     1083.12     1242.47    102.00 o
   6  11   0     3388.08     3609.74    143.19 o
   7  11   0      846.84      918.23    158.90 o
   8  11   0     1245.54     1315.62     97.23 o
   9  11   0      624.48      437.17     90.15 o
  10  11   0       71.15      102.24     41.29 o
  11  11   0      239.40      303.04     68.77 o
   0  12   0      202.40      270.88     75.16 o
   1  12   0      430.80      445.37     43.50 o
   2  12   0      106.76      115.82     20.36 o
   3  12   0      388.04      342.90     34.79 o
   4  12   0      415.64      440.94     44.82 o
   5  12   0      924.13      817.80     80.44 o
   6  12   0       31.59       62.22     37.26 o
   7  12   0      120.41      137.78    153.36 o
   8  12   0      119.22      121.39     47.10 o
   9  12   0      212.46      254.02     66.28 o
  10  12   0       34.86      102.16     74.20 o
  11  12   0       81.44       85.10     40.61 o
   1  13   0     2276.98     2502.98    111.51 o
   2  13   0     1096.98     1217.57    116.93 o
   3  13   0     3004.13     3161.99     87.99 o
   4  13   0     1914.80     1429.28    160.11 o
   5  13   0       14.34       41.31     20.60 o
   6  13   0     2891.31     2784.11    298.34 o
   7  13   0       56.71       43.98     37.25 o
   8  13   0     1264.20     1505.10    313.63 o
   9  13   0      500.54      429.44     92.42 o
  10  13   0      228.44      245.99     79.61 o
  11  13   0      360.27      257.25     62.14 o
   0  14   0      920.23     1219.40    183.32 o
   1  14   0     2160.92     2317.36    110.13 o
   2  14   0      786.96      679.85     67.40 o
   3  14   0      625.98      704.20     89.11 o
   4  14   0      607.00      517.15     59.00 o
   5  14   0      623.87      668.22    109.70 o
   6  14   0      430.82      327.17     65.10 o
   7  14   0      701.29      665.83    119.93 o
   8  14   0      123.08      148.10     55.64 o
   9  14   0       45.35       91.61     45.09 o
  10  14   0       65.25       94.59     43.73 o
   1  15   0     1089.33      979.02    102.34 o
   2  15   0       25.06       61.55     18.31 o
   3  15   0      261.91      233.84     37.03 o
   4  15   0      382.01      488.61    133.18 o
   5  15   0     1329.21     1381.55    198.30 o
   6  15   0      149.07      126.69     33.62 o
   7  15   0      151.79      141.14     32.78 o
   8  15   0      450.00      359.44     95.03 o
   9  15   0      123.76       62.66     58.67 o
  10  15   0       14.91       61.81     46.73 o
   0  16   0     5437.24     5446.71    346.53 o
   1  16   0        2.26       49.17     25.20 o
   2  16   0     1584.79     1993.95    179.44 o
   3  16   0      192.48      106.15     61.37 o
   4  16   0      646.03      571.32    106.40 o
   5  16   0     2925.18     2695.08    276.37 o
   6  16   0       43.76       60.46     64.69 o
   7  16   0       15.61       63.26     60.31 o
   8  16   0        5.17       79.61     43.16 o
   9  16   0      698.46      612.35    134.14 o
   1  17   0       38.51       96.31     43.25 o
   2  17   0       61.39       49.55     29.52 o
   3  17   0        0.14       71.74     32.69 o
   4  17   0        0.52       83.73     38.36 o
   5  17   0       36.63       79.27     78.47 o
   6  17   0      118.37      129.37     35.72 o
   7  17   0      225.14      183.79    120.42 o
   8  17   0      115.44      136.23     52.71 o
   0  18   0      163.91      140.62     35.42 o
   1  18   0       45.18      104.48     40.61 o
   2  18   0     1036.26     1292.30    216.18 o
   3  18   0      474.16      662.90    133.99 o
   4  18   0      659.36      513.00    112.75 o
   5  18   0      675.84      561.13     96.20 o
   6  18   0       91.54       68.72     33.96 o
   7  18   0       65.95       49.16     40.86 o
   1  19   0      453.67      424.77     58.51 o
   2  19   0       24.24       52.38     23.33 o
   3  19   0      320.62      300.77     88.85 o
   4  19   0      203.37      154.02     36.01 o
   5  19   0        5.55       76.72     54.73 o
   6  19   0      622.25      427.07    166.33 o
   0  20   0      286.10      349.41    130.88 o
   1  20   0        2.93        7.18     19.47 o
   2  20   0       42.21       42.90     41.80 o
   3  20   0        0.86       87.00     39.31 o
   4  20   0      123.23       84.80     27.38 o
   5  20   0       93.37      134.54     46.54 o
   1  21   0      316.33      374.94     82.34 o
   2  21   0      122.99      133.46     40.65 o
   3  21   0      535.69      523.90    143.52 o
   4  21   0      309.93      398.41    111.60 o
   0  22   0       14.84       34.38     49.46 o
 -13   1   1       58.09       37.11     34.00 o
 -12   1   1     1115.24      841.52    214.52 o
 -11   1   1      107.04      160.48     60.21 o
 -10   1   1     1615.58     1419.71    246.08 o
  -9   1   1     3054.76     3708.80    147.21 o
  -8   1   1     1368.88     1494.38     87.59 o
  -7   1   1     4118.03     4260.21    127.01 o
  -6   1   1     4096.91     4036.67     77.22 o
  -5   1   1     6640.60     5893.41    163.94 o
  -4   1   1    10841.71    10950.22    135.89 o
  -3   1   1    59199.80    59815.70    175.53 o
  -2   1   1    11800.71    10515.56    118.15 o
   2   1   1     2528.79     2121.92     65.09 o
   3   1   1     2534.86     2425.44     65.93 o
   4   1   1     1407.41     1295.79     49.20 o
   5   1   1     7581.55     6760.75    156.34 o
   6   1   1      505.25      614.19     63.87 o
   7   1   1     9392.02     9640.89    149.39 o
   8   1   1     1434.09     1537.10     85.18 o
  10   1   1      225.36      219.82     53.62 o
  11   1   1     1705.51     2076.68    442.45 o
  12   1   1      349.58      330.07     97.31 o
  13   1   1      142.32      107.41     52.74 o
 -13   2   1      177.54      199.65     59.00 o
 -12   2   1       10.53       80.18     60.37 o
 -11   2   1     2222.93     2383.48    304.70 o
 -10   2   1      131.41      253.20     59.06 o
  -9   2   1     1683.12     1796.41    100.97 o
  -8   2   1     3113.58     3094.19    121.29 o
  -7   2   1      825.64      790.20     69.85 o
  -6   2   1     3190.96     3352.09     87.46 o
  -5   2   1     4065.46     4034.99     99.69 o
  -4   2   1    41969.55    41043.73    263.93 o
  -3   2   1    36555.30    38081.07    309.39 o
  -2   2   1     1329.12     1209.58     68.57 o
   2   2   1      143.45      148.76     18.61 o
   3   2   1     7186.49     6765.34     94.96 o
   4   2   1     2975.93     3185.81    187.70 o
   5   2   1     7430.77     6974.06    121.57 o
   6   2   1     2808.41     2675.98     77.75 o
   7   2   1        8.19       63.99     31.72 o
   8   2   1     3195.54     3539.52    127.15 o
   9   2   1      872.49      922.98    140.78 o
  10   2   1      522.21      576.29    108.24 o
  11   2   1      595.69      409.37    112.82 o
  12   2   1       22.72       28.93     44.18 o
  13   2   1      122.14      150.39     57.96 o
 -13   3   1       35.37       84.52     44.80 o
 -12   3   1      350.22      327.23     88.06 o
 -11   3   1      137.83      248.94    123.67 o
 -10   3   1       84.68      155.17     51.04 o
  -9   3   1      306.88      352.02     61.58 o
  -8   3   1      480.65      681.76     55.05 o
  -7   3   1     3355.51     3324.25    131.40 o
  -6   3   1     1315.08     1457.69     73.26 o
  -5   3   1     8418.05     7139.58    186.62 o
  -4   3   1     3687.36     3702.75    105.78 o
  -3   3   1    14141.80    13730.09    292.13 o
  -2   3   1     6921.75     7208.77     48.42 o
  -1   3   1      812.29      681.31     25.90 o
   0   3   1      412.58      329.47     29.98 o
   1   3   1        1.89       31.79     12.89 o
   2   3   1      145.62      111.10     19.48 o
   3   3   1     1588.47     1236.29     44.91 o
   4   3   1      150.90      186.99     34.22 o
   5   3   1     3442.07     3764.67     77.84 o
   6   3   1       78.22      142.94     27.54 o
   7   3   1     2471.90     2399.12     75.34 o
   8   3   1        2.96       27.46     26.32 o
   9   3   1     1551.92     1979.06    261.24 o
  10   3   1       94.94      112.10     48.25 o
  11   3   1       81.70      110.45     39.43 o
  12   3   1       28.42       56.69     40.27 o
  13   3   1       66.29       37.01     47.84 o
 -13   4   1      267.43      210.45    121.46 o
 -12   4   1       45.24      148.95    108.17 o
 -11   4   1     1535.36     1191.77    236.32 o
 -10   4   1      257.00      338.92     60.85 o
  -9   4   1     2297.14     2110.04    267.53 o
  -8   4   1     2270.43     2506.67    139.99 o
  -7   4   1      207.27      381.53     39.74 o
  -6   4   1    15588.09    16122.21    278.41 o
  -5   4   1      188.67      273.85     66.99 o
  -4   4   1     8314.85     8732.79    124.28 o
  -3   4   1     3909.77     3083.02     95.65 o
  -2   4   1    13646.97    12196.09    150.14 o
  -1   4   1    68298.59    66796.39    124.45 o
   0   4   1     1388.29     1362.49     34.34 o
   1   4   1    12727.61    11746.08     60.14 o
   2   4   1      544.48      556.71     28.71 o
   3   4   1     9204.26     9621.99     98.90 o
   4   4   1    16725.25    15712.37    202.11 o
   5   4   1     7086.08     7503.72    184.89 o
   6   4   1    13333.13    13221.15    231.82 o
   7   4   1       60.34      107.36     26.92 o
   8   4   1     4168.27     4160.12     99.15 o
   9   4   1      968.46      888.13    187.47 o
  10   4   1      894.40     1087.19    207.37 o
  11   4   1     1131.47     1531.65    285.72 o
  12   4   1       23.09      117.98     52.00 o
  13   4   1      471.05      255.37    124.65 o
 -13   5   1       37.86      139.63     58.52 o
 -12   5   1      116.25      178.27    122.48 o
 -11   5   1       13.81       30.56     30.85 o
 -10   5   1      264.19      513.98     83.48 o
  -9   5   1      184.80      110.56     23.58 o
  -8   5   1      135.59      179.78     31.61 o
  -7   5   1      290.43      272.48     37.98 o
  -6   5   1     1327.05     1290.27    112.86 o
  -5   5   1       98.53      173.86     27.93 o
  -4   5   1       28.22       38.04     15.84 o
  -3   5   1     4891.24     4617.51    102.29 o
  -2   5   1     2427.83     2783.39     68.85 o
  -1   5   1     1461.56     1395.71     41.09 o
   0   5   1      105.63      267.90     29.49 o
   1   5   1       47.26       53.87     17.76 o
   2   5   1     4186.10     3835.84     99.45 o
   3   5   1        2.30      100.30     13.49 o
   4   5   1    11568.00    11527.66    148.12 o
   5   5   1      667.31      747.15     76.59 o
   6   5   1       83.95      223.03     36.93 o
   7   5   1      140.52      272.38     42.77 o
   8   5   1       48.09      133.39     33.52 o
   9   5   1       75.31       63.56    108.59 o
  10   5   1       10.72       81.59     28.43 o
  11   5   1       19.65       62.00     68.45 o
  12   5   1        3.92       95.79     44.19 o
  13   5   1        1.79       58.36     40.28 o
 -13   6   1      126.44      309.52    114.71 o
 -12   6   1       19.15       79.82     41.18 o
 -11   6   1      586.95      682.91    161.62 o
 -10   6   1     2106.02     2141.89    131.83 o
  -9   6   1     1567.63     1637.94    115.47 o
  -8   6   1      639.44      595.54     60.54 o
  -7   6   1      216.92      200.29     32.18 o
  -6   6   1     3655.58     3124.27     76.20 o
  -5   6   1     1516.79     1654.65     81.60 o
  -4   6   1    14509.35    14855.64    189.54 o
  -3   6   1     6584.48     6668.63    104.63 o
  -2   6   1     7533.18     6583.59    101.50 o
  -1   6   1     2946.21     2648.78     77.97 o
   0   6   1      159.77       90.74     19.58 o
   1   6   1    20136.86    19315.59     85.08 o
   2   6   1      557.08      556.27     37.39 o
   3   6   1     4582.91     3928.09     89.48 o
   4   6   1     3278.56     2831.54     99.30 o
   5   6   1     2414.89     2459.26    104.46 o
   6   6   1     4764.71     5162.58     97.32 o
   7   6   1      148.94      237.63     35.72 o
   8   6   1     1548.20     1446.98    152.07 o
   9   6   1      624.79      413.09     79.74 o
  10   6   1      731.72      878.20    126.17 o
  11   6   1      395.44      394.27     77.25 o
  12   6   1        1.58       87.22     36.15 o
 -13   7   1       45.74       71.50     34.60 o
 -12   7   1      770.37      593.07    105.01 o
 -11   7   1       26.81      198.92     75.30 o
 -10   7   1     1186.12     1043.45    161.48 o
  -9   7   1      656.86      815.42    161.12 o
  -8   7   1      561.17      505.65     53.10 o
  -7   7   1     5170.94     5444.34    132.29 o
  -6   7   1       33.09       68.08     23.13 o
  -5   7   1     2879.81     3136.72     74.74 o
  -4   7   1      148.56      254.54     28.80 o
  -3   7   1     6548.59     6250.95    192.45 o
  -2   7   1     6245.74     6466.64     95.43 o
  -1   7   1     4114.43     3943.19     86.69 o
   0   7   1    27958.79    28074.61    112.11 o
   1   7   1     1983.03     2241.31     56.65 o
   2   7   1     3925.85     4116.59    149.47 o
   3   7   1     1602.93     1914.87     80.52 o
   4   7   1     6531.03     6327.34    220.23 o
   5   7   1     6630.97     6535.68    124.84 o
   6   7   1      893.32     1014.00     97.09 o
   7   7   1     2366.70     2029.14     99.82 o
   8   7   1       49.54       47.83     42.77 o
   9   7   1     2908.95     2487.11    324.24 o
  10   7   1      392.21      773.83     92.75 o
  11   7   1      127.31      191.88     62.43 o
  12   7   1      170.61       67.14     68.98 o
 -12   8   1       68.94      226.28     54.53 o
 -11   8   1        6.15      118.79     63.87 o
 -10   8   1      465.72      592.02    110.21 o
  -9   8   1      105.65       96.48     45.65 o
  -8   8   1        1.70       41.32     65.85 o
  -7   8   1     1373.88     1402.89    118.83 o
  -6   8   1      294.55      229.19     37.87 o
  -5   8   1       54.31      121.36     32.54 o
  -4   8   1      105.18      121.50     39.23 o
  -3   8   1     1196.64     1063.80     49.94 o
  -2   8   1     1818.14     1948.79     64.08 o
  -1   8   1      550.11      859.67     63.03 o
   0   8   1       75.65      120.86     22.91 o
   1   8   1     4109.86     3965.69     88.04 o
   2   8   1       17.95       28.83     12.12 o
   3   8   1     2091.02     2119.90     88.89 o
   4   8   1        0.05       36.37     18.40 o
   5   8   1      285.09      291.53     47.44 o
   6   8   1        6.90       83.77     21.75 o
   7   8   1      744.35      628.44     71.02 o
   8   8   1      176.81      248.20     71.81 o
   9   8   1      178.40      199.24     48.57 o
  10   8   1       19.40      138.51     76.62 o
  11   8   1       13.20       89.87     47.01 o
  12   8   1       28.69      125.76     49.24 o
 -12   9   1      715.97      542.69    129.55 o
 -11   9   1      150.29       88.72     51.46 o
 -10   9   1     1343.76     1344.31    316.89 o
  -9   9   1      669.96      609.46    108.52 o
  -8   9   1       79.04       70.71     19.66 o
  -7   9   1     3597.63     3316.22    226.71 o
  -6   9   1       70.66      138.54     23.67 o
  -5   9   1     4762.71     4593.41     92.59 o
  -4   9   1       38.59       17.34     24.70 o
  -3   9   1     2306.82     2190.00     86.25 o
  -2   9   1    14773.63    15196.67    291.38 o
  -1   9   1     2946.80     3468.61    105.64 o
   0   9   1     9518.35     9612.98    115.63 o
   1   9   1     2686.78     2459.34     94.45 o
   2   9   1     7432.49     6713.56     89.09 o
   3   9   1     1589.80     1433.18     49.12 o
   4   9   1     3070.20     3114.09    156.11 o
   5   9   1     5928.95     6143.91    116.43 o
   6   9   1      496.68      544.19     56.72 o
   7   9   1      125.05      186.65     53.99 o
   8   9   1     1108.17     1075.90    147.38 o
   9   9   1     5235.65     5359.29    409.68 o
  10   9   1      396.43      465.09    100.76 o
  11   9   1      288.41      340.06     95.12 o
  12   9   1      388.08      347.11    114.67 o
 -12  10   1       13.35       86.96     54.47 o
 -11  10   1      459.72      697.06     85.79 o
 -10  10   1      413.08      415.59    103.41 o
  -9  10   1      728.80      773.80    115.79 o
  -8  10   1      276.19      355.20     76.92 o
  -7  10   1      605.78      713.48     75.65 o
  -6  10   1      910.48     1078.34     88.00 o
  -5  10   1       66.70       79.14     28.27 o
  -4  10   1     4538.30     4793.13     76.94 o
  -3  10   1     1420.23     1437.23     76.46 o
  -2  10   1     1127.46     1252.43     47.95 o
  -1  10   1     7233.97     7469.05    136.59 o
   0  10   1     2074.54     1981.94     74.46 o
   1  10   1     1410.77     1338.70     47.97 o
   2  10   1      423.06      528.91     50.66 o
   3  10   1     3746.17     4276.13    120.68 o
   4  10   1      997.76      984.44     80.13 o
   5  10   1      167.90      171.59     30.82 o
   6  10   1     1959.97     1893.77    112.54 o
   7  10   1      504.92      558.04     88.94 o
   8  10   1      107.56      199.18     46.18 o
   9  10   1      397.78      509.31    107.18 o
  10  10   1      104.43      211.92     62.64 o
  11  10   1      258.00      169.90     55.07 o
  12  10   1       10.68       98.12     56.59 o
 -12  11   1      178.91      245.29    127.72 o
 -11  11   1      258.51      321.19     59.34 o
 -10  11   1       17.23       53.95     31.40 o
  -9  11   1      407.73      403.10     78.94 o
  -8  11   1       30.92       55.92     66.84 o
  -7  11   1     1137.94     1213.55    198.09 o
  -6  11   1      120.50       61.75     25.56 o
  -5  11   1     3988.86     4083.73    119.46 o
  -4  11   1      166.37      128.56     26.33 o
  -3  11   1     1210.58     1076.72     69.42 o
  -2  11   1     1979.23     2063.29    108.92 o
  -1  11   1      135.97      114.16     20.94 o
   0  11   1     2954.85     2836.73     99.22 o
   1  11   1       25.77       58.52     19.94 o
   2  11   1     2114.04     2119.26     63.79 o
   3  11   1      892.45      971.01     88.42 o
   4  11   1      717.85      910.43     91.16 o
   5  11   1     1074.91      860.58     81.42 o
   6  11   1      231.20      206.27     37.15 o
   7  11   1     1180.37     1140.74    160.02 o
   8  11   1       52.56       -0.11     85.55 o
   9  11   1      810.67      836.64    150.56 o
  10  11   1       28.43      103.45     73.43 o
  11  11   1      159.98      141.30     58.15 o
 -11  12   1      378.34      185.88     65.15 o
 -10  12   1       22.83      131.34     44.97 o
  -9  12   1      444.97      582.46    184.94 o
  -8  12   1      995.12     1075.03    107.01 o
  -7  12   1      107.68      130.09     55.02 o
  -6  12   1     3201.43     3407.23    144.33 o
  -5  12   1      335.92      374.19     46.05 o
  -4  12   1     3136.35     3002.65    115.12 o
  -3  12   1     4341.49     4158.55    112.14 o
  -2  12   1      814.35     1033.01     68.38 o
  -1  12   1     9241.80     9645.30    125.10 o
   0  12   1     2631.11     2374.79     95.51 o
   1  12   1     5761.30     5857.09    107.61 o
   2  12   1      611.06      536.67     43.51 o
   3  12   1     3312.38     3150.45    110.68 o
   4  12   1     3554.43     3397.59    122.97 o
   5  12   1      217.40      128.80     24.88 o
   6  12   1     3196.71     4009.73    147.24 o
   7  12   1       44.44       60.10     35.52 o
   8  12   1     1308.48     1491.20    250.62 o
   9  12   1      602.40      728.39    217.74 o
  10  12   1      292.28      376.29     71.73 o
  11  12   1      330.78      570.17    109.93 o
 -11  13   1       16.09       53.96     33.05 o
 -10  13   1       25.78       76.82     37.02 o
  -9  13   1       32.17      129.21     72.72 o
  -8  13   1      209.88      151.00     39.14 o
  -7  13   1      343.92      438.30    102.00 o
  -6  13   1      510.92      464.42     85.76 o
  -5  13   1       22.78       54.16     42.45 o
  -4  13   1      542.40      366.34     35.80 o
  -3  13   1      477.17      524.62     53.36 o
  -2  13   1      290.10      289.23     30.15 o
  -1  13   1      210.81      214.76     36.13 o
   0  13   1      240.36      277.20     36.48 o
   1  13   1       86.51      122.16     24.17 o
   2  13   1      180.15      243.95     26.54 o
   3  13   1      714.42      691.91     51.91 o
   4  13   1     1243.57     1381.98    116.93 o
   5  13   1     1043.82     1644.83    200.65 o
   6  13   1      628.19      648.64    159.47 o
   7  13   1      115.72      219.23     63.56 o
   8  13   1       64.59       48.86     53.92 o
   9  13   1        6.67       83.73     33.24 o
  10  13   1       54.60       88.80     39.39 o
 -10  14   1       42.84       35.25     31.46 o
  -9  14   1      265.14      204.62     53.57 o
  -8  14   1     1574.93     1579.86    271.82 o
  -7  14   1      143.76      106.10     53.49 o
  -6  14   1       88.86       96.93     47.54 o
  -5  14   1     3602.85     3106.80    207.26 o
  -4  14   1     4063.76     4299.78    177.21 o
  -3  14   1      734.98      833.59     52.41 o
  -2  14   1      721.51      652.94     72.56 o
  -1  14   1     2756.30     2746.68    105.42 o
   0  14   1      489.80      475.10     52.25 o
   1  14   1      629.76      726.26     70.71 o
   2  14   1      380.20      503.36     49.63 o
   3  14   1     2069.93     1995.90    128.11 o
   4  14   1       14.64       74.41     18.64 o
   5  14   1      812.59      924.59    130.36 o
   6  14   1     1689.05     1538.36    266.70 o
   7  14   1      110.43      198.34     65.94 o
   8  14   1      575.79      663.67    136.08 o
   9  14   1       23.90       92.01     46.10 o
  10  14   1      541.20      522.77    164.69 o
 -10  15   1      174.74      314.43    100.73 o
  -9  15   1       24.15       91.26     40.55 o
  -8  15   1      416.91      441.74     69.41 o
  -7  15   1      902.23      690.79    118.59 o
  -6  15   1       51.85       71.51     22.71 o
  -5  15   1     1070.56     1152.68    165.13 o
  -4  15   1       49.61      117.20     34.91 o
  -3  15   1     1203.68     1048.09    117.98 o
  -2  15   1      517.18      505.87     65.25 o
  -1  15   1        1.39       45.51     16.80 o
   0  15   1     1232.36     1300.68    120.42 o
   1  15   1        5.83       26.76     19.71 o
   2  15   1     2302.54     2068.64     66.98 o
   3  15   1      468.23      405.97     60.46 o
   4  15   1      123.32      191.04     55.41 o
   5  15   1     2252.07     2393.63    295.39 o
   6  15   1        0.32       78.31     38.77 o
   7  15   1      679.07      619.64    135.92 o
   8  15   1        7.71      184.58     47.67 o
   9  15   1      140.21      196.20     56.41 o
  -9  16   1       26.83       71.85     50.81 o
  -8  16   1       67.58      175.51     51.37 o
  -7  16   1      105.62      114.36     50.25 o
  -6  16   1       39.24      108.66     51.90 o
  -5  16   1     1146.25     1190.76    131.98 o
  -4  16   1       45.94       91.25     28.17 o
  -3  16   1      403.82      354.90     56.16 o
  -2  16   1       53.36       38.55     15.83 o
  -1  16   1     2322.05     2438.57    124.76 o
   0  16   1     1671.84     1570.14    188.00 o
   1  16   1       88.03      145.07     65.28 o
   2  16   1        6.94       45.88     18.02 o
   3  16   1       13.53       50.53     31.91 o
   4  16   1       95.25      191.09     85.51 o
   5  16   1     1049.58      737.67    148.18 o
   6  16   1        0.34       76.62     34.68 o
   7  16   1       94.94      139.04     44.40 o
   8  16   1      202.52      120.93     58.97 o
   9  16   1        3.56       58.86     52.13 o
  -8  17   1       67.02       49.03     30.53 o
  -7  17   1      323.43      355.20     69.60 o
  -6  17   1        3.57       83.46     39.78 o
  -5  17   1     1954.36     1774.94    236.89 o
  -4  17   1      590.40      716.95    147.80 o
  -3  17   1      825.89      805.96    183.46 o
  -2  17   1      541.80      729.17    154.40 o
  -1  17   1       18.04       87.94     50.39 o
   0  17   1     4257.66     4241.27    363.37 o
   1  17   1      803.54     1108.91    328.67 o
   2  17   1     2733.31     2835.57    231.26 o
   3  17   1     2039.12     2213.36    194.72 o
   4  17   1      271.67      370.42     95.46 o
   5  17   1      493.22      404.74    120.57 o
   6  17   1       46.23       44.76     62.65 o
   7  17   1      172.19      232.96     62.46 o
   8  17   1       23.84       46.20     29.74 o
  -8  18   1       18.32       59.07     54.88 o
  -7  18   1      141.03      150.48     40.36 o
  -6  18   1      276.46      439.14     72.81 o
  -5  18   1       11.12       25.61     23.36 o
  -4  18   1       83.04      111.94     38.53 o
  -3  18   1       81.21       52.09     27.23 o
  -2  18   1      248.03      348.16     79.95 o
  -1  18   1        2.73      109.52     42.87 o
   0  18   1      170.62      281.86     61.78 o
   1  18   1      942.39      987.25    210.62 o
   2  18   1       43.09       30.95     36.07 o
   3  18   1       34.53       44.70     35.46 o
   4  18   1       68.93       95.48     63.55 o
   5  18   1       83.04       78.51     30.13 o
   6  18   1      531.50      453.33    137.84 o
   7  18   1      299.11      221.81     64.00 o
  -7  19   1      376.85      274.01     66.80 o
  -6  19   1       10.36      106.10     61.24 o
  -5  19   1      302.49      355.43     81.32 o
  -4  19   1       34.48       50.32     29.88 o
  -3  19   1      149.28      351.90     79.43 o
  -2  19   1      271.13      177.96     51.57 o
  -1  19   1      126.75      145.38    151.53 o
   0  19   1      259.04      314.84     57.00 o
   1  19   1       16.11       47.17     30.80 o
   2  19   1      391.16      483.74     98.44 o
   3  19   1      180.90      100.96     37.22 o
   4  19   1      321.28      306.49     85.82 o
   5  19   1       88.63       75.62     41.22 o
   6  19   1        0.39       40.55     26.41 o
  -5  20   1        9.38       43.69     33.49 o
  -4  20   1      145.40      104.61     65.66 o
  -3  20   1      237.54      230.96    104.86 o
  -2  20   1       59.41       73.45     35.85 o
  -1  20   1      308.49      445.05     88.54 o
   0  20   1        0.43       46.34     30.59 o
   1  20   1      315.64      198.64     56.91 o
   2  20   1       27.45       65.06     35.80 o
   3  20   1      389.68      342.10     77.18 o
   4  20   1      570.50      659.93    121.66 o
   5  20   1        8.66       23.06     27.92 o
  -4  21   1        0.06       74.97     60.72 o
  -3  21   1       33.07       59.47     64.67 o
  -2  21   1        0.80       68.31     35.24 o
  -1  21   1        3.79       38.17     29.54 o
   0  21   1        0.23       67.80     29.54 o
   1  21   1       26.93       81.33     38.94 o
   2  21   1       31.09       41.13     28.65 o
   3  21   1        9.33       35.39     40.77 o
   0  22   1        1.85       68.12     35.55 o
 -14   0   2      184.43      202.98     59.70 o
 -13   0   2       34.57      123.71     75.65 o
 -12   0   2     2480.17     3164.59    376.94 o
 -11   0   2      614.23      808.77    221.69 o
 -10   0   2      551.91      335.69    127.41 o
  -9   0   2     1314.29     1342.77    124.14 o
  -8   0   2     1704.54     1441.52    115.45 o
  -7   0   2     1359.65     1412.14     90.06 o
  -6   0   2     3675.99     4531.40    124.79 o
  -5   0   2     4073.84     4838.98    163.77 o
  -4   0   2    11396.05    11995.67    140.96 o
  -3   0   2    97180.45    96328.69    323.70 o
  -2   0   2    39683.55    39625.75    354.22 o
  -1   0   2     1935.87     2022.95     78.72 o
   0   0   2    16606.65    17979.27    102.69 o
   1   0   2     6506.02     5556.88    142.40 o
   2   0   2    46207.29    42332.21    171.75 o
   3   0   2    12388.96    13883.61    134.67 o
   4   0   2    26321.43    26542.08    418.76 o
   5   0   2     1215.14     1386.02    137.21 o
   6   0   2       47.85       92.84     71.62 o
   7   0   2     6066.11     5849.59    153.63 o
   8   0   2       11.25       61.64     33.63 o
   9   0   2      197.35      380.57    122.55 o
  10   0   2      897.88      957.29    278.81 o
  11   0   2     2436.90     1704.76    522.42 o
  12   0   2      782.37      674.62    180.70 o
  13   0   2        9.82       61.31     34.37 o
 -14   1   2       33.91       56.37     46.73 o
 -13   1   2       76.90       45.42     32.81 o
 -12   1   2        3.64      114.34     42.06 o
 -11   1   2       56.16      101.47     51.49 o
 -10   1   2      373.22      408.23    137.13 o
  -9   1   2      263.09      285.07     36.14 o
  -8   1   2       59.67       80.62     21.55 o
  -7   1   2       89.68      116.91     27.29 o
  -6   1   2     1074.24      991.72     78.80 o
  -5   1   2      229.63      305.32     29.99 o
  -4   1   2     6641.37     6883.54     82.94 o
  -3   1   2    43745.88    42384.30    160.32 o
  -2   1   2      155.25      136.12     15.69 o
  -1   1   2     4222.27     2813.30     96.23 o
   0   1   2     1549.03      884.05     39.56 o
   1   1   2     4429.78     3574.75     68.73 o
   2   1   2    10489.48     9994.94     98.80 o
   3   1   2     6578.67     7023.86    116.60 o
   4   1   2      238.60      243.81     28.47 o
   5   1   2      353.29      263.95     32.63 o
   6   1   2        1.51       50.65     30.04 o
   7   1   2      406.62      575.61     54.63 o
   8   1   2     1927.88     2023.30    182.24 o
   9   1   2        9.52      101.84     37.60 o
  10   1   2      257.74      317.40     72.14 o
  11   1   2       21.52       50.09     43.66 o
  12   1   2        3.23      108.62     34.42 o
  13   1   2       47.24       39.88     37.60 o
 -14   2   2       78.72       48.25     27.80 o
 -13   2   2      182.97      204.13     85.79 o
 -12   2   2      150.21      171.77     44.50 o
 -11   2   2       59.10      142.66     54.08 o
 -10   2   2     1034.71     1356.25    201.01 o
  -9   2   2     1790.11     1887.40    107.65 o
  -8   2   2       61.89      136.55     31.65 o
  -7   2   2      972.19      796.12     57.87 o
  -6   2   2     1818.21     1883.78     72.27 o
  -5   2   2    11124.14    10462.18    188.54 o
  -4   2   2      271.76      386.32     59.06 o
  -3   2   2    23464.18    24132.32    104.51 o
  -2   2   2     9393.15     8765.17    150.18 o
  -1   2   2      418.45      404.11     29.92 o
   0   2   2     4605.27     3984.13     82.00 o
   1   2   2      755.79     1004.77     38.34 o
   2   2   2    11031.88    11362.69     69.20 o
   3   2   2     2576.85     2637.44     63.09 o
   4   2   2    10988.62     9704.94    128.63 o
   5   2   2     4637.57     4408.14    105.25 o
   6   2   2     1879.97     1553.99     97.62 o
   7   2   2     4031.36     4369.98     92.88 o
   8   2   2        6.15       81.62     33.49 o
   9   2   2      712.43     1072.80    124.12 o
  10   2   2       12.73       74.50     56.51 o
  11   2   2      121.32      210.64     67.32 o
  12   2   2      416.85      258.44     78.67 o
  13   2   2        0.11       22.94     46.51 o
 -13   3   2      194.15      188.62     58.75 o
 -12   3   2       25.61      105.22     35.12 o
 -11   3   2     1092.85     1037.54    185.04 o
 -10   3   2      415.42      529.58     92.19 o
  -9   3   2     1606.31     1391.62    118.63 o
  -8   3   2      749.39      880.49     54.00 o
  -7   3   2     6313.38     6662.25    109.59 o
  -6   3   2     7150.77     7818.26    148.85 o
  -5   3   2     1483.93     1453.59    118.89 o
  -4   3   2     8622.61     8761.57    364.79 o
  -3   3   2       15.89       34.47     16.37 o
  -2   3   2      345.20      360.27     36.65 o
  -1   3   2      375.25      602.54     86.96 o
   0   3   2      100.53      109.30     12.25 o
   1   3   2       42.83       41.51      9.88 o
   2   3   2      848.21      547.32     47.40 o
   3   3   2     6965.39     6630.61     72.39 o
   4   3   2       66.57      268.90     33.29 o
   5   3   2     2315.51     2363.62    100.05 o
   6   3   2     6484.59     6975.03    139.77 o
   7   3   2       28.58       70.91     26.29 o
   8   3   2     4170.51     4293.75    172.47 o
   9   3   2      101.76       87.52     61.32 o
  10   3   2      750.94      706.14    119.72 o
  11   3   2      252.33      234.93     90.48 o
  12   3   2       60.17       -2.00     41.87 o
  13   3   2      473.81      485.35    161.21 o
 -13   4   2       89.35       78.25     71.21 o
 -12   4   2        1.06      101.65     41.65 o
 -11   4   2       10.87       48.30     28.86 o
 -10   4   2       63.57       87.91     87.37 o
  -9   4   2     1005.38      964.06    104.99 o
  -8   4   2      247.89      401.56     44.87 o
  -7   4   2       19.67      121.08     23.37 o
  -6   4   2      120.10      209.31     24.38 o
  -5   4   2     5010.06     5250.81    121.99 o
  -4   4   2     1953.89     1281.21     43.36 o
  -3   4   2      273.42      363.71     37.55 o
  -2   4   2      748.35      595.22     28.03 o
  -1   4   2      307.52      496.84     35.76 o
   0   4   2      100.00       66.70     13.00 o
   1   4   2       33.56       27.13     27.32 o
   2   4   2      822.72      643.34     31.34 o
   3   4   2     1577.99     1923.75     51.33 o
   4   4   2     2191.42     2384.26     75.22 o
   5   4   2     1555.50     1886.35    247.78 o
   6   4   2      765.99      807.37     66.91 o
   7   4   2      404.11      419.46     48.84 o
   8   4   2      406.84      444.82     50.58 o
   9   4   2      103.51      131.65     49.06 o
  10   4   2       14.89      140.79     63.03 o
  11   4   2       68.16      116.66     53.66 o
  12   4   2       13.67       67.57     35.90 o
 -13   5   2      226.31      162.95     55.74 o
 -12   5   2       20.56       85.51     39.46 o
 -11   5   2     1363.37     1543.41    239.43 o
 -10   5   2     1854.52     2058.86    162.34 o
  -9   5   2     1090.76     1113.17    159.53 o
  -8   5   2      989.72      824.10     78.69 o
  -7   5   2     1172.81     1338.63     79.67 o
  -6   5   2    13167.69    13165.95    248.26 o
  -5   5   2      707.23      927.68     48.39 o
  -4   5   2    13296.02    11505.08    219.20 o
  -3   5   2     6139.01     6456.63     68.58 o
  -2   5   2      348.87      382.31     30.65 o
  -1   5   2     4157.38     4941.77     92.12 o
   0   5   2     5676.04     5815.24     59.42 o
   1   5   2    12332.54    12381.16    109.90 o
   2   5   2      296.85      266.62     29.56 o
   3   5   2     7860.40     6601.87     78.01 o
   4   5   2     6984.52     6816.78     91.20 o
   5   5   2     6216.94     6061.48    118.91 o
   6   5   2     4920.89     5082.26    124.60 o
   7   5   2      266.38      257.53     44.21 o
   8   5   2     4741.61     4672.58    112.67 o
   9   5   2       25.12       66.24     30.62 o
  10   5   2      873.86     1029.85    168.13 o
  11   5   2      186.86      225.11    138.55 o
  12   5   2       79.56      117.08     38.34 o
 -13   6   2       76.50      207.07    119.80 o
 -12   6   2       81.58      104.42     37.39 o
 -11   6   2       11.62      104.09     55.39 o
 -10   6   2      624.32      658.55    119.92 o
  -9   6   2     2290.21     2696.45    341.57 o
  -8   6   2      337.17      373.81     40.54 o
  -7   6   2        5.56       78.88     27.25 o
  -6   6   2     4238.16     3734.10     96.39 o
  -5   6   2    10063.00    10983.35    134.88 o
  -4   6   2       63.10      111.69     19.97 o
  -3   6   2     7100.35     7490.37    133.42 o
  -2   6   2     2294.29     1951.54     55.05 o
  -1   6   2     3037.13     2973.61     86.37 o
   0   6   2     3981.18     3701.73    120.85 o
   1   6   2      304.30      199.08     24.24 o
   2   6   2    14008.62    13439.08    157.97 o
   3   6   2     5822.47     6540.44     94.56 o
   4   6   2     1123.12     1470.13     67.51 o
   5   6   2     1698.93     1498.54     82.38 o
   6   6   2      117.95      130.78     25.66 o
   7   6   2     5538.58     6047.16    187.00 o
   8   6   2        0.32       67.87     29.66 o
   9   6   2      364.77      436.00     80.58 o
  10   6   2      106.22       89.76     34.61 o
  11   6   2        4.15      129.93     40.45 o
  12   6   2       71.01       72.46     45.61 o
 -13   7   2      182.00      282.11     79.84 o
 -12   7   2        4.29      139.54     39.61 o
 -11   7   2      280.80      355.40    106.76 o
 -10   7   2      302.88      359.98     64.06 o
  -9   7   2      107.12       90.50     33.34 o
  -8   7   2      480.13      603.21     60.30 o
  -7   7   2      902.54      727.08     69.07 o
  -6   7   2     1488.89     1774.26     97.73 o
  -5   7   2       32.25       33.69     17.67 o
  -4   7   2       56.08       39.75     19.50 o
  -3   7   2    11010.46    10532.87    134.76 o
  -2   7   2    10935.67    10926.81    142.75 o
  -1   7   2     7988.18     6532.75     65.64 o
   0   7   2       12.02       51.15     12.37 o
   1   7   2    17112.44    15708.19    179.73 o
   2   7   2     1951.52     2169.79     55.10 o
   3   7   2      783.86      522.03     58.75 o
   4   7   2       17.43       60.17     16.51 o
   5   7   2     3208.42     3293.41    115.63 o
   6   7   2     4050.36     4126.03    116.09 o
   7   7   2      108.43      116.86     27.41 o
   8   7   2     1674.53     1801.36    183.32 o
   9   7   2      155.93      229.68     51.03 o
  10   7   2       61.62      103.24     42.45 o
  11   7   2        1.00      109.11     43.05 o
  12   7   2       20.25       40.66     35.51 o
 -13   8   2       38.47       41.81     29.95 o
 -12   8   2      996.27     1473.76    270.20 o
 -11   8   2       30.56      131.69     64.32 o
 -10   8   2     4031.30     4290.48    351.94 o
  -9   8   2      231.23      228.53    133.00 o
  -8   8   2        5.81       38.96     42.77 o
  -7   8   2     3309.35     3475.20    115.88 o
  -6   8   2      124.69      163.57     27.27 o
  -5   8   2     5338.00     5327.74    153.23 o
  -4   8   2      263.79      316.18     29.85 o
  -3   8   2     6240.62     6013.38    154.71 o
  -2   8   2     5318.26     5910.85    125.91 o
  -1   8   2     5063.76     4750.74    159.75 o
   0   8   2    17756.11    17958.52    227.43 o
   1   8   2      667.21      996.41     43.71 o
   2   8   2     3468.36     3504.51     57.61 o
   3   8   2     3959.18     3988.99     71.36 o
   4   8   2     2183.30     1857.83     93.52 o
   5   8   2     3206.63     2969.17     69.13 o
   6   8   2     2731.69     2880.50    102.90 o
   7   8   2      245.39      222.36     52.19 o
   8   8   2     2680.72     2921.11    285.97 o
   9   8   2     1357.62     1222.86    190.56 o
  10   8   2      564.11      651.54    139.80 o
  11   8   2     1201.96     1205.01    294.00 o
  12   8   2      686.01      732.84    233.42 o
 -12   9   2      133.97      199.81     53.95 o
 -11   9   2        0.24       36.52     30.06 o
 -10   9   2       41.08       57.18     38.19 o
  -9   9   2       50.79      116.38     42.15 o
  -8   9   2       29.81       75.09     35.98 o
  -7   9   2      455.37      371.70     52.10 o
  -6   9   2       11.97       68.51     33.08 o
  -5   9   2      172.15      161.56     35.37 o
  -4   9   2        0.46       85.06     27.82 o
  -3   9   2     4240.01     4064.10    104.14 o
  -2   9   2      513.14      551.44     60.37 o
  -1   9   2     5233.44     5399.36     76.88 o
   0   9   2      745.42      709.15     45.76 o
   1   9   2     1520.83     1583.45     80.79 o
   2   9   2      764.45      534.01     61.14 o
   3   9   2       57.43       79.24     17.82 o
   4   9   2       63.18      100.67     22.24 o
   5   9   2       90.21       81.88     24.75 o
   6   9   2      270.97      363.64     53.03 o
   7   9   2      213.07      158.36     39.26 o
   8   9   2        0.21      124.63     48.30 o
   9   9   2       35.32      128.49    149.72 o
  10   9   2      129.96      175.42     44.46 o
  11   9   2      506.37      322.11    103.96 o
  12   9   2      123.26      129.82     61.32 o
 -12  10   2      347.10      407.80     72.91 o
 -11  10   2      333.61      351.16     70.95 o
 -10  10   2      749.62      836.95    167.29 o
  -9  10   2      680.08      753.06    137.68 o
  -8  10   2      131.39      184.78     33.18 o
  -7  10   2     3079.33     3218.86    125.01 o
  -6  10   2        8.26       48.02     20.00 o
  -5  10   2     4868.84     5346.98    173.87 o
  -4  10   2       43.95       41.96     13.51 o
  -3  10   2     7399.14     7332.15     88.69 o
  -2  10   2    10776.14     9833.08    172.90 o
  -1  10   2      365.13      424.11     47.05 o
   0  10   2     3745.01     3301.99     72.84 o
   1  10   2      268.80      240.97     26.87 o
   2  10   2     6202.30     5378.69    115.62 o
   3  10   2     1300.38     1370.89     56.24 o
   4  10   2     4962.40     5137.54    285.07 o
   5  10   2     1871.28     1921.76    111.84 o
   6  10   2     1114.26     1076.32     70.37 o
   7  10   2      933.56     1094.05    167.42 o
   8  10   2      214.72      182.75     47.44 o
   9  10   2     2395.42     2973.32    323.96 o
  10  10   2       32.21       63.52     35.81 o
  11  10   2      355.14      331.96     82.04 o
 -12  11   2       32.40       79.87     47.86 o
 -11  11   2      427.19      404.65     61.29 o
 -10  11   2      224.90      252.45     73.15 o
  -9  11   2     1477.35     1639.19    221.42 o
  -8  11   2     1105.60     1151.81    226.84 o
  -7  11   2      515.03      641.76     80.29 o
  -6  11   2     2477.42     2355.74    118.24 o
  -5  11   2      122.32      130.46     27.02 o
  -4  11   2     6440.67     6586.33    112.78 o
  -3  11   2      184.95      313.67     32.01 o
  -2  11   2      914.96     1139.46    101.49 o
  -1  11   2      260.19      296.32     35.47 o
   0  11   2      369.42      386.95     45.69 o
   1  11   2     2886.14     3109.67    114.13 o
   2  11   2      966.69      968.77     56.51 o
   3  11   2     3625.66     3950.38     91.03 o
   4  11   2     3536.82     3523.70     86.43 o
   5  11   2      398.88      351.91     50.72 o
   6  11   2     3014.59     3054.95    119.91 o
   7  11   2       14.68       -0.22     32.53 o
   8  11   2     2039.41     2280.61    292.13 o
   9  11   2       83.23       37.75     43.75 o
  10  11   2      387.86      479.10     92.09 o
  11  11   2      319.57      304.17     87.64 o
 -11  12   2      194.70      202.35     52.30 o
 -10  12   2       24.93       74.62     46.21 o
  -9  12   2       35.91       52.98     42.31 o
  -8  12   2       22.85       59.22     33.68 o
  -7  12   2      166.01      139.49     56.48 o
  -6  12   2      349.23      535.67     91.80 o
  -5  12   2      565.94      509.75     44.45 o
  -4  12   2        0.13       41.82     16.15 o
  -3  12   2       57.41       84.01     32.01 o
  -2  12   2       24.01      119.44     25.05 o
  -1  12   2       49.03       64.47     17.69 o
   0  12   2      499.54      441.07     53.82 o
   1  12   2       13.81       44.15     20.25 o
   2  12   2       44.32       89.15     22.33 o
   3  12   2      105.13       82.96     20.08 o
   4  12   2     1201.07     1029.39    117.74 o
   5  12   2      122.60      214.61     36.78 o
   6  12   2      420.88      546.15    108.98 o
   7  12   2      139.42      202.99     64.44 o
   8  12   2        1.15       78.21     61.41 o
   9  12   2      139.53      164.31     48.44 o
  10  12   2       24.51       81.52     43.96 o
 -11  13   2      552.45      210.62    118.71 o
 -10  13   2      328.68      356.83     89.94 o
  -9  13   2      991.19     1065.22    212.23 o
  -8  13   2      934.56      883.76    167.01 o
  -7  13   2      119.97      131.84     42.92 o
  -6  13   2     7390.84     8049.29    314.11 o
  -5  13   2      799.84      726.36    125.54 o
  -4  13   2     1261.89     1487.78    123.70 o
  -3  13   2      102.17       65.07     16.33 o
  -2  13   2     3691.81     3678.40     94.08 o
  -1  13   2      958.51      877.16     83.07 o
   0  13   2       15.50       76.30     16.25 o
   1  13   2     2698.76     2552.82     79.45 o
   2  13   2      124.67      174.07     28.02 o
   3  13   2      812.06      872.93     66.40 o
   4  13   2     6445.80     6561.17    130.89 o
   5  13   2     2853.96     2772.69    148.81 o
   6  13   2     2487.05     2664.64    132.17 o
   7  13   2        1.04       63.82     45.55 o
   8  13   2     1801.40     1816.72    235.74 o
   9  13   2       27.46       95.48     63.50 o
  10  13   2      561.59      692.03    137.24 o
 -10  14   2      112.70      119.73     52.48 o
  -9  14   2        0.27       18.64     54.06 o
  -8  14   2      752.84      697.70    157.47 o
  -7  14   2      975.24     1249.59    164.12 o
  -6  14   2      283.36      308.01     57.82 o
  -5  14   2      558.20      602.88     82.74 o
  -4  14   2        3.98       75.44     27.58 o
  -3  14   2      514.15      485.24     58.66 o
  -2  14   2       35.56       87.69     19.61 o
  -1  14   2      349.37      370.05     41.20 o
   0  14   2     1597.10     1866.90     92.33 o
   1  14   2      299.04      256.13     29.29 o
   2  14   2      260.28      284.18     35.54 o
   3  14   2      524.70      432.36     62.04 o
   4  14   2       21.44       65.11     17.27 o
   5  14   2     1077.45     1393.54    189.92 o
   6  14   2       36.95       82.61     37.39 o
   7  14   2      977.18     1153.90    261.80 o
   8  14   2       62.19       92.48     43.55 o
   9  14   2      204.80      289.42    144.70 o
  10  14   2       52.80      109.60     70.06 o
 -10  15   2       11.44       98.03     57.87 o
  -9  15   2      148.98      150.64     53.90 o
  -8  15   2      832.40     1082.02    291.68 o
  -7  15   2       15.14       46.03     33.72 o
  -6  15   2     2565.24     2387.03    258.16 o
  -5  15   2      517.17      617.27    119.25 o
  -4  15   2      703.56      628.63     80.41 o
  -3  15   2      176.78      268.16     52.22 o
  -2  15   2        5.92       42.70     32.89 o
  -1  15   2     4849.89     5663.58    158.96 o
   0  15   2     1838.82     1921.98    117.58 o
   1  15   2      141.19      218.00     44.97 o
   2  15   2       11.00       22.67     26.31 o
   3  15   2       13.91       56.90     23.16 o
   4  15   2      858.43      779.79    149.87 o
   5  15   2     2314.87     2109.08    231.11 o
   6  15   2      952.43     1218.14    266.93 o
   7  15   2      211.41      297.19     69.96 o
   8  15   2      592.72      538.17    166.72 o
   9  15   2       58.51       62.88     31.38 o
  -9  16   2       67.73       16.74     44.55 o
  -8  16   2      212.06      273.33     57.74 o
  -7  16   2      556.06      445.82     95.33 o
  -6  16   2        0.18       45.64     30.98 o
  -5  16   2     1909.91     1863.05    287.27 o
  -4  16   2      136.00      111.23     35.88 o
  -3  16   2     1032.43      893.43    148.23 o
  -2  16   2      785.14      702.62    129.05 o
  -1  16   2      884.19      875.78    106.96 o
   0  16   2     1206.59      841.40    119.28 o
   1  16   2      336.77      307.86     53.11 o
   2  16   2     4998.67     5633.89    343.17 o
   3  16   2     3383.75     3533.12    328.06 o
   4  16   2       15.35       75.08     41.70 o
   5  16   2       18.27      101.63     51.28 o
   6  16   2      576.47      552.78    110.14 o
   7  16   2      836.67      787.93    107.51 o
   8  16   2      151.30       52.99     42.52 o
  -9  17   2        1.87       64.29     47.90 o
  -8  17   2        6.82       70.76     41.89 o
  -7  17   2       30.03       47.91     25.47 o
  -6  17   2       92.83      107.17     27.21 o
  -5  17   2       25.25       85.24     33.45 o
  -4  17   2       29.94       86.54     37.01 o
  -3  17   2      349.41      347.84     71.82 o
  -2  17   2        5.34       22.83     15.38 o
  -1  17   2      323.54      256.76     55.47 o
   0  17   2      178.91      183.18     68.74 o
   1  17   2      164.02      146.28     35.34 o
   2  17   2       22.56      122.57     44.34 o
   3  17   2      278.85      315.47     71.63 o
   4  17   2       17.46       39.54     28.70 o
   5  17   2      241.51      255.09     74.51 o
   6  17   2        1.03       94.52     40.48 o
   7  17   2        7.42       42.37     31.35 o
   8  17   2       11.60       70.51     49.94 o
  -8  18   2      256.17      219.99     78.49 o
  -7  18   2      505.03      463.14     90.98 o
  -6  18   2       15.84       68.91     33.23 o
  -5  18   2      689.82      791.29    156.82 o
  -4  18   2       87.22      180.72     60.37 o
  -3  18   2      462.47      422.82    100.54 o
  -2  18   2       92.13      127.64     73.73 o
  -1  18   2      700.39     1042.34    146.02 o
   0  18   2     1082.07      978.33    228.79 o
   1  18   2        0.27       54.94     36.26 o
   2  18   2     1234.51      963.76    195.93 o
   3  18   2      543.56      289.54    102.45 o
   4  18   2      405.25      403.93    103.92 o
   5  18   2      126.01      207.91     47.90 o
   6  18   2      140.29       86.10     64.06 o
   7  18   2      543.87      443.03    241.33 o
  -7  19   2      113.10       65.98     35.17 o
  -6  19   2      268.84      248.34     49.38 o
  -5  19   2       38.43      140.26    133.88 o
  -4  19   2      205.76      233.61     69.58 o
  -3  19   2       78.36       58.11     77.99 o
  -2  19   2      288.05      503.22    118.68 o
  -1  19   2      920.20      666.77    111.77 o
   0  19   2       45.87       31.51     41.61 o
   1  19   2      753.52      734.98    165.56 o
   2  19   2       35.29       60.12     29.91 o
   3  19   2      259.66      393.11    127.81 o
   4  19   2      116.52       90.60     35.98 o
   5  19   2       56.69      127.74     43.18 o
   6  19   2      466.16      274.68     53.56 o
  -5  20   2      187.51       95.02     72.05 o
  -4  20   2        0.40       24.04     27.65 o
  -3  20   2       35.36       92.15     54.81 o
  -2  20   2        9.00       67.17     39.44 o
  -1  20   2       74.20      108.21     40.94 o
   0  20   2      100.55      134.60     44.49 o
   1  20   2        1.06       54.30     49.63 o
   2  20   2       41.94      147.46     32.64 o
   3  20   2        5.73       29.90     28.58 o
   4  20   2      188.26      268.05     61.60 o
   5  20   2        0.02       66.28     36.17 o
  -4  21   2      530.99      508.21    140.00 o
  -3  21   2       91.43       23.85     33.68 o
  -2  21   2      246.27      255.71     65.23 o
  -1  21   2      323.71      330.01     99.84 o
   0  21   2       57.06       80.92     46.43 o
   1  21   2      525.85      485.66    134.59 o
   2  21   2       45.39      110.94     40.16 o
   3  21   2      688.05      453.85    119.41 o
 -14   1   3      131.11      125.29     70.84 o
 -13   1   3        4.12       63.30     26.92 o
 -12   1   3     1429.13     1246.10    293.19 o
 -11   1   3      373.30      310.62     67.35 o
 -10   1   3     4675.09     5286.07    158.42 o
  -9   1   3     1831.64     2019.25    122.08 o
  -8   1   3      850.70      807.41     62.73 o
  -7   1   3      784.49     1001.03     92.81 o
  -6   1   3     4405.98     4439.69     83.10 o
  -5   1   3     9290.58     9304.93    123.20 o
  -4   1   3      207.78      186.75     22.39 o
  -3   1   3      483.27      381.38     26.28 o
  -2   1   3      146.60      343.47     35.92 o
  -1   1   3     6816.47     6647.65     72.88 o
   0   1   3     6805.76     7295.14     41.96 o
   1   1   3     1526.30     1921.38     57.73 o
   2   1   3     7656.05     7309.45     75.16 o
   3   1   3     3382.39     3166.82     77.90 o
   4   1   3    20804.24    21283.50    256.95 o
   5   1   3     5248.18     5737.17    159.29 o
   6   1   3        2.58      145.03     41.54 o
   7   1   3     2581.13     2799.02    212.20 o
   8   1   3      130.05      372.18     52.58 o
   9   1   3     1784.02     1418.77    239.14 o
  10   1   3       28.78       56.17     83.38 o
  11   1   3      807.11      565.90    161.19 o
  12   1   3      595.76      414.60     92.56 o
 -14   2   3       93.50      137.89     67.57 o
 -13   2   3      101.99      142.45     53.94 o
 -12   2   3       23.43       67.86     60.86 o
 -11   2   3      557.79      571.08    134.77 o
 -10   2   3       58.31      205.16     62.31 o
  -9   2   3       85.56      129.72     33.84 o
  -8   2   3      668.61      634.56     62.94 o
  -7   2   3     4951.95     5348.79     78.70 o
  -6   2   3    16402.74    17223.07    182.18 o
  -5   2   3      417.53      505.20     47.14 o
  -4   2   3     2766.82     2991.13     62.42 o
  -3   2   3     4504.51     4355.36     87.98 o
  -2   2   3      136.14      347.08     38.47 o
  -1   2   3    27226.54    26202.85    370.86 o
   0   2   3     3406.18     3471.18     67.23 o
   1   2   3    11458.51    12167.36    111.14 o
   2   2   3     1040.16      961.30     38.64 o
   3   2   3     3793.60     3792.34    167.12 o
   4   2   3     3598.85     3540.29     86.12 o
   5   2   3     1255.13     1407.99    114.29 o
   6   2   3     3315.33     3185.68    153.08 o
   7   2   3      448.05      411.26     70.95 o
   8   2   3     1329.19     1323.04     85.80 o
   9   2   3     1762.68     1774.97    282.17 o
  10   2   3      814.96      802.47    168.52 o
  11   2   3      212.59      266.97     55.83 o
  12   2   3      108.70      130.07     42.20 o
 -14   3   3       68.21       91.16     48.74 o
 -13   3   3        0.10       48.61     36.03 o
 -12   3   3      106.69       96.53     32.17 o
 -11   3   3       34.17       97.10     42.63 o
 -10   3   3      600.62      501.05    136.03 o
  -9   3   3     1467.67     1734.40    157.32 o
  -8   3   3      196.92      292.00     30.32 o
  -7   3   3       51.08       86.57     21.92 o
  -6   3   3     8815.94     9142.12    217.21 o
  -5   3   3     2128.75     2232.18     94.82 o
  -4   3   3     1179.30     1006.19     47.69 o
  -3   3   3     1040.09      727.73     39.12 o
  -2   3   3     2990.50     2892.41    102.59 o
  -1   3   3       69.44      175.25     53.77 o
   0   3   3      769.05      713.18     71.60 o
   1   3   3     1251.83     1048.83     38.54 o
   2   3   3      399.42      705.75     36.64 o
   3   3   3     5937.05     5465.60    117.13 o
   4   3   3     8424.58     7760.41    106.19 o
   5   3   3     1330.82     1090.66     66.45 o
   6   3   3      401.31      475.60     48.74 o
   7   3   3      478.28      493.24     51.85 o
   8   3   3      294.97      201.43     43.72 o
   9   3   3      876.67      908.12    186.61 o
  10   3   3       42.59      106.45     51.06 o
  11   3   3      174.78      276.39     79.43 o
  12   3   3      136.12      115.91     56.87 o
 -13   4   3      556.66      817.47    148.84 o
 -12   4   3       15.28       -2.27     47.20 o
 -11   4   3      402.81      393.07     83.93 o
 -10   4   3      170.73      234.27     59.52 o
  -9   4   3     2922.57     2805.87    253.32 o
  -8   4   3     1770.03     1849.83    110.91 o
  -7   4   3     3261.87     3334.63    110.35 o
  -6   4   3    22289.75    23008.61    519.52 o
  -5   4   3      119.76      118.62     26.28 o
  -4   4   3     9478.73     9400.09    120.77 o
  -3   4   3      120.23      207.98     25.41 o
  -2   4   3     4845.02     4492.97     85.39 o
  -1   4   3    20151.57    19664.59     55.52 o
   0   4   3     9970.93     9540.28     49.59 o
   1   4   3    14154.33    12477.30     70.61 o
   2   4   3      627.60      452.32     44.25 o
   3   4   3    13397.38    13137.85    169.63 o
   4   4   3     5646.08     6346.24    121.71 o
   5   4   3     7002.75     6540.41    127.53 o
   6   4   3     3951.65     4353.46    102.67 o
   7   4   3        0.68      102.47     37.56 o
   8   4   3     2352.46     2176.93    113.53 o
   9   4   3      112.68       72.95     39.09 o
  10   4   3      979.35      673.89    171.01 o
  11   4   3      367.82      297.89     72.69 o
  12   4   3       21.61       36.38     37.50 o
 -13   5   3       93.17      111.98     42.28 o
 -12   5   3       22.26       54.48     25.21 o
 -11   5   3       28.68       84.33     54.80 o
 -10   5   3        3.61       85.46     33.75 o
  -9   5   3      323.18      323.50     53.35 o
  -8   5   3        2.24       97.00     21.56 o
  -7   5   3      383.07      471.95     49.02 o
  -6   5   3     1548.18     1699.25     95.89 o
  -5   5   3      694.78      933.09     77.81 o
  -4   5   3     1877.38     1591.28     52.12 o
  -3   5   3      109.60      186.06     21.86 o
  -2   5   3      248.68      267.22     28.52 o
  -1   5   3      100.66      173.17     18.62 o
   0   5   3      589.99      705.48     34.43 o
   1   5   3      437.14      407.52     31.33 o
   2   5   3      525.33      692.48     41.43 o
   3   5   3      362.86      418.55     45.67 o
   4   5   3       33.30       87.61     39.20 o
   5   5   3      690.88      707.59     75.50 o
   6   5   3        2.21       34.16     23.13 o
   7   5   3      372.56      386.10     44.48 o
   8   5   3       96.43      461.94    127.51 o
   9   5   3       70.78       92.72     76.61 o
  10   5   3      113.74      252.59     52.98 o
  11   5   3        5.89      106.06     50.69 o
  12   5   3      118.65      137.58     46.03 o
 -13   6   3      551.09      388.74    138.68 o
 -12   6   3       29.40      137.07     58.40 o
 -11   6   3      517.45      543.31    117.68 o
 -10   6   3        0.61      186.54     56.49 o
  -9   6   3      453.52      416.97     79.05 o
  -8   6   3     1644.01     1856.38    136.38 o
  -7   6   3     1545.14     1903.37     92.17 o
  -6   6   3     3538.64     3446.71    102.30 o
  -5   6   3      381.71      508.79     55.58 o
  -4   6   3     3260.28     3057.64     99.53 o
  -3   6   3     8937.34     8141.46    131.43 o
  -2   6   3    12639.50    12188.83    153.99 o
  -1   6   3     1829.62     2205.26     54.06 o
   0   6   3       66.33      132.08     15.80 o
   1   6   3     4118.58     3460.86    158.96 o
   2   6   3      428.07      544.62     50.05 o
   3   6   3    20432.25    22572.04    220.64 o
   4   6   3      567.21      533.79     55.34 o
   5   6   3     4699.44     4095.06    119.92 o
   6   6   3     2356.41     1821.75     76.18 o
   7   6   3       25.62       74.46     31.90 o
   8   6   3     4463.58     4955.88    262.98 o
   9   6   3       28.00       20.27     38.97 o
  10   6   3      564.44      737.66    237.52 o
  11   6   3        3.19       76.64     39.13 o
  12   6   3      138.39      187.16     59.26 o
 -13   7   3       60.84       39.48     24.68 o
 -12   7   3      452.84      529.74    201.17 o
 -11   7   3      133.37      176.83     51.87 o
 -10   7   3     1745.16     1980.51    401.16 o
  -9   7   3      300.36      293.92     52.92 o
  -8   7   3      568.39      527.69     52.65 o
  -7   7   3     3445.73     3633.20    101.33 o
  -6   7   3       58.82       32.92     20.81 o
  -5   7   3     4101.63     4275.02    117.98 o
  -4   7   3      149.98      147.68     30.08 o
  -3   7   3     7766.76     8448.11    157.98 o
  -2   7   3     3459.43     3431.64    129.20 o
  -1   7   3     2403.30     2679.92     74.93 o
   0   7   3     9868.84     9660.25    135.95 o
   1   7   3      490.22      652.26     42.53 o
   2   7   3     5172.14     4870.77     68.54 o
   3   7   3     1517.62     1815.71    149.75 o
   4   7   3     1944.43     1684.97     66.02 o
   5   7   3     2165.18     2184.35     85.24 o
   6   7   3     1582.75     1746.83    101.76 o
   7   7   3     2574.34     2887.95    179.90 o
   8   7   3       62.12      108.01     41.71 o
   9   7   3      314.71      420.65     84.82 o
  10   7   3        5.06       77.66     49.55 o
  11   7   3      889.66      730.02    133.62 o
  12   7   3      774.36      726.76    161.63 o
 -13   8   3       70.21      109.69     50.98 o
 -12   8   3        0.33       41.48     52.47 o
 -11   8   3      162.43       85.68     30.22 o
 -10   8   3       12.73      122.66     38.62 o
  -9   8   3      258.76      297.85     80.57 o
  -8   8   3      161.02      205.59     34.54 o
  -7   8   3       25.48       42.29     19.41 o
  -6   8   3      819.75      700.59     69.28 o
  -5   8   3       33.10       68.27     18.82 o
  -4   8   3      250.29      326.36     36.11 o
  -3   8   3       88.96      152.26     16.96 o
  -2   8   3     1193.19     1172.70     72.31 o
  -1   8   3        3.15      104.73     17.22 o
   0   8   3      764.39      868.82     37.60 o
   1   8   3       14.61       78.59     11.80 o
   2   8   3      453.13      614.30     50.47 o
   3   8   3      130.64      179.76     24.24 o
   4   8   3     1620.76     1782.87     55.19 o
   5   8   3     2678.62     2906.54     90.57 o
   6   8   3       34.67       81.59     24.91 o
   7   8   3      203.30      213.37     62.30 o
   8   8   3      559.98      704.78    150.95 o
   9   8   3       27.15      154.59     94.53 o
  10   8   3       24.14       70.81     55.52 o
  11   8   3      502.15      226.54     94.60 o
 -12   9   3      505.61      470.12     96.83 o
 -11   9   3      276.11      269.80     83.03 o
 -10   9   3     3568.10     4075.46    322.22 o
  -9   9   3      131.43      145.35     40.39 o
  -8   9   3      409.50      384.81     63.11 o
  -7   9   3     2306.42     2289.01    178.16 o
  -6   9   3     1170.52     1352.32    117.43 o
  -5   9   3     5452.24     5644.64    136.17 o
  -4   9   3      185.06      256.19     32.29 o
  -3   9   3    11369.46    10553.40    209.65 o
  -2   9   3     1743.00     1657.39     61.16 o
  -1   9   3     2785.29     2672.43     90.23 o
   0   9   3    10449.55    11514.20    126.18 o
   1   9   3     3246.32     3409.90     74.67 o
   2   9   3     6525.23     6097.44    119.21 o
   3   9   3     2212.42     2062.09     67.92 o
   4   9   3     2920.44     3043.68    120.89 o
   5   9   3     1340.30     1324.21     95.24 o
   6   9   3     2096.87     1875.34    182.79 o
   7   9   3     1324.16     1107.50    163.69 o
   8   9   3        1.42       62.05     30.93 o
   9   9   3     1231.69     1039.94    198.23 o
  10   9   3        6.87       23.82     33.73 o
  11   9   3      885.44      764.12    228.18 o
 -12  10   3       43.76       68.29     35.38 o
 -11  10   3      321.78      308.92     57.42 o
 -10  10   3       93.56      148.88     68.65 o
  -9  10   3      132.72      122.50     97.74 o
  -8  10   3        9.23       57.72     27.02 o
  -7  10   3     1276.69     1080.77    156.20 o
  -6  10   3      726.33      693.10     57.72 o
  -5  10   3       82.00      169.05     38.36 o
  -4  10   3      537.97      666.99     68.88 o
  -3  10   3      538.16      686.23     71.26 o
  -2  10   3       21.32      101.25     17.06 o
  -1  10   3     5278.14     5299.61    111.58 o
   0  10   3     2191.27     2562.03     67.50 o
   1  10   3     4350.73     4552.06    101.23 o
   2  10   3      860.86      830.52     54.92 o
   3  10   3     2800.70     2860.55     81.17 o
   4  10   3      459.41      615.48     59.70 o
   5  10   3       73.82      122.95     26.31 o
   6  10   3      692.42      922.49     75.13 o
   7  10   3       49.13      151.50     38.09 o
   8  10   3      537.10      545.29    195.74 o
   9  10   3     1335.20     1412.03    270.60 o
  10  10   3      153.34      251.87     65.11 o
  11  10   3      491.08      459.89     80.54 o
 -12  11   3      137.71       59.61     24.93 o
 -11  11   3       61.98       56.67     22.13 o
 -10  11   3      224.40      180.92     50.43 o
  -9  11   3      582.76      549.07    113.69 o
  -8  11   3      211.00      127.57     40.68 o
  -7  11   3      397.37      405.98     54.50 o
  -6  11   3     1379.91     1250.83    156.94 o
  -5  11   3     2317.27     2396.40    142.32 o
  -4  11   3       38.93       65.87     23.91 o
  -3  11   3     2740.53     2489.77     76.89 o
  -2  11   3     1818.15     1647.00     64.09 o
  -1  11   3     1731.29     1736.15     58.39 o
   0  11   3     1698.42     1728.77    101.94 o
   1  11   3      142.82      217.85     29.72 o
   2  11   3     1030.35     1016.63     79.21 o
   3  11   3      588.92      700.44     75.68 o
   4  11   3     4857.76     4729.41     99.05 o
   5  11   3      376.32      617.78     84.93 o
   6  11   3      794.30      794.31    150.01 o
   7  11   3      599.23      727.68    132.78 o
   8  11   3      384.95      298.21     68.26 o
   9  11   3      538.73      560.57    137.66 o
  10  11   3        5.31       69.03     29.49 o
 -11  12   3     1087.58     1585.95    147.48 o
 -10  12   3       49.20       56.10     38.62 o
  -9  12   3      735.98      663.01    162.88 o
  -8  12   3      649.98      682.41    137.72 o
  -7  12   3     1043.75     1223.65    142.92 o
  -6  12   3     3428.31     3201.83    137.80 o
  -5  12   3       19.71       52.02     17.01 o
  -4  12   3     2336.33     2576.76     93.98 o
  -3  12   3       96.10      101.39     24.55 o
  -2  12   3     1093.80     1198.13     81.81 o
  -1  12   3     6059.38     5418.34     98.54 o
   0  12   3     3292.61     3565.86    175.80 o
   1  12   3     7310.38     7838.31    171.85 o
   2  12   3      238.36      276.36     51.71 o
   3  12   3     5543.47     5436.46    109.95 o
   4  12   3      588.86      587.51     70.50 o
   5  12   3     3828.54     4142.31    129.29 o
   6  12   3     1151.91     1228.56    220.91 o
   7  12   3      202.37      236.62     60.94 o
   8  12   3      722.22      816.71    189.38 o
   9  12   3      111.44       85.11     67.21 o
  10  12   3      350.12      243.31     62.09 o
 -11  13   3       52.63       32.19     44.29 o
 -10  13   3       13.87       84.93     31.69 o
  -9  13   3       10.44      111.58     51.59 o
  -8  13   3      308.83      348.25     86.88 o
  -7  13   3      521.36      578.43    114.34 o
  -6  13   3      565.15      704.35    107.58 o
  -5  13   3      468.36      592.08     97.93 o
  -4  13   3       34.35       17.41     31.25 o
  -3  13   3       25.18       82.39     21.12 o
  -2  13   3        0.16       61.82     18.11 o
  -1  13   3        1.78       34.89     19.59 o
   0  13   3     1243.94     1373.92     60.47 o
   1  13   3      934.00      940.44     84.83 o
   2  13   3        9.08       65.16     18.01 o
   3  13   3       10.38       66.06     26.54 o
   4  13   3       41.96       65.82     30.86 o
   5  13   3      294.05      317.50     44.52 o
   6  13   3       54.42       77.36     18.40 o
   7  13   3       37.95       48.98     35.48 o
   8  13   3       80.72      157.53     59.71 o
   9  13   3       32.17       26.34     45.01 o
  10  13   3      123.50      111.91     50.05 o
 -10  14   3       73.40      108.61     42.01 o
  -9  14   3      673.91      735.12    141.46 o
  -8  14   3      432.39      560.18    111.16 o
  -7  14   3      688.97      502.43    101.55 o
  -6  14   3      174.93      146.42     30.47 o
  -5  14   3      142.14      168.72     43.05 o
  -4  14   3     2415.25     2572.70    100.15 o
  -3  14   3       10.85       46.34     21.78 o
  -2  14   3      708.37      837.03     73.94 o
  -1  14   3     3732.94     3915.78     81.35 o
   0  14   3        2.11       60.64     20.39 o
   1  14   3      339.96      318.66     42.85 o
   2  14   3        1.26       20.21     21.09 o
   3  14   3    11291.91    11438.05    312.68 o
   4  14   3      416.04      281.83     52.73 o
   5  14   3      309.81      363.75     70.19 o
   6  14   3      955.24      889.97    128.02 o
   7  14   3      677.11      849.74    163.64 o
   8  14   3      633.20      599.42     96.28 o
   9  14   3        0.01      102.52     27.25 o
 -10  15   3      250.86      189.51    113.49 o
  -9  15   3       51.12       36.13     22.21 o
  -8  15   3      517.41      502.88     81.99 o
  -7  15   3      746.44      835.17    273.03 o
  -6  15   3      956.34      744.46    137.59 o
  -5  15   3      326.00      171.23     37.57 o
  -4  15   3       49.87       16.62     19.27 o
  -3  15   3      561.14      603.21    110.31 o
  -2  15   3        6.24       37.74     14.46 o
  -1  15   3     2279.85     2562.39    174.46 o
   0  15   3     3645.90     3635.68    103.35 o
   1  15   3      602.49      581.58     78.41 o
   2  15   3      764.60      912.69    168.55 o
   3  15   3      206.26      234.43     32.46 o
   4  15   3      199.74      272.96     61.04 o
   5  15   3      741.44      674.36    201.36 o
   6  15   3      261.96      283.74     59.64 o
   7  15   3      727.19      502.59    148.87 o
   8  15   3       21.34       81.67     33.38 o
   9  15   3      239.94      256.66     88.12 o
  -9  16   3       49.51       88.01     27.47 o
  -8  16   3       38.52       59.59     54.63 o
  -7  16   3      184.22      133.66     41.83 o
  -6  16   3      253.70      147.26     57.05 o
  -5  16   3        5.27       19.88     22.07 o
  -4  16   3      120.74      113.22     24.23 o
  -3  16   3       10.63       54.21     19.25 o
  -2  16   3        3.11       40.23     18.84 o
  -1  16   3     3615.55     3586.03    155.83 o
   0  16   3      159.13      118.84     45.08 o
   1  16   3        2.22       56.68     21.19 o
   2  16   3      447.81      318.59     49.76 o
   3  16   3      851.34      962.38    132.52 o
   4  16   3      775.57      549.67    274.42 o
   5  16   3      402.33      413.55     88.13 o
   6  16   3        0.22       11.64     45.01 o
   7  16   3      224.04      186.91     43.40 o
   8  16   3       16.13       51.15     30.64 o
  -9  17   3      116.17       61.86     33.09 o
  -8  17   3      344.16      326.30     95.28 o
  -7  17   3      287.02      287.83     63.81 o
  -6  17   3       25.41       58.61     35.47 o
  -5  17   3      895.97     1111.55    166.96 o
  -4  17   3        3.13       44.97     24.49 o
  -3  17   3      550.10      607.17     95.88 o
  -2  17   3     1301.36      997.53    156.40 o
  -1  17   3     4196.48     4194.25    251.11 o
   0  17   3     1260.81     1297.83    165.56 o
   1  17   3        6.24      118.84     45.90 o
   2  17   3     1968.79     2013.03    124.97 o
   3  17   3      192.27      196.37    100.76 o
   4  17   3     1395.23     1306.11    204.05 o
   5  17   3      245.19      364.74     63.23 o
   6  17   3      229.54      270.45     58.39 o
   7  17   3      429.32      351.97    105.83 o
  -8  18   3       41.64       46.67     40.92 o
  -7  18   3       41.29      139.47     52.69 o
  -6  18   3      101.18      100.37     31.15 o
  -5  18   3       12.25       61.71     40.44 o
  -4  18   3       52.58       68.98     36.63 o
  -3  18   3       64.01       88.66     31.17 o
  -2  18   3     1548.49     1814.92    374.26 o
  -1  18   3       73.43       33.86     29.91 o
   0  18   3      295.20      306.50    102.43 o
   1  18   3      117.67      224.99     46.05 o
   2  18   3        8.31       66.90     34.61 o
   3  18   3      160.19      105.93     39.83 o
   4  18   3      196.04      120.93     58.27 o
   5  18   3        5.88       82.09     34.81 o
   6  18   3      193.38      155.49     57.40 o
  -7  19   3       69.44       49.56     27.99 o
  -6  19   3        1.54       19.58     23.21 o
  -5  19   3      196.26      223.35     67.50 o
  -4  19   3        0.07       50.94     37.31 o
  -3  19   3       98.92      128.61     39.02 o
  -2  19   3        4.84      120.04     49.29 o
  -1  19   3      519.02      874.02    156.54 o
   0  19   3      702.88      818.58    150.39 o
   1  19   3        2.16       64.70     35.29 o
   2  19   3      116.71      174.27     45.75 o
   3  19   3       12.21       80.23     28.49 o
   4  19   3      411.49      442.58    131.33 o
   5  19   3       15.45       96.57     40.17 o
  -5  20   3       68.08       72.20     29.04 o
  -4  20   3      489.84      465.42    154.95 o
  -3  20   3       38.92       17.63     35.66 o
  -2  20   3      267.83      252.79     70.50 o
  -1  20   3      181.16      134.78     31.74 o
   0  20   3      138.49      259.10     79.99 o
   1  20   3      523.39      536.42    167.49 o
   2  20   3        1.65       41.69     43.58 o
   3  20   3       56.33       90.96     52.33 o
   4  20   3      255.73      221.47     71.51 o
  -3  21   3        0.39        9.23     30.85 o
  -2  21   3        0.28       37.22     24.44 o
  -1  21   3        4.51       19.95     26.58 o
   0  21   3        1.09       71.55     22.08 o
   1  21   3       53.87       28.35     28.16 o
   2  21   3        3.94       42.78     37.38 o
 -14   0   4      105.19      150.21     59.15 o
 -13   0   4       11.90      112.81     51.77 o
 -12   0   4     2828.85     3486.13    212.09 o
 -11   0   4     1508.03     1305.65    352.18 o
 -10   0   4      556.89      436.97    128.15 o
  -9   0   4      608.79      691.10     78.61 o
  -8   0   4      796.96      771.57     71.26 o
  -7   0   4    13409.60    13627.45    302.88 o
  -6   0   4      246.29      254.71     36.94 o
  -5   0   4     7181.10     6484.62    121.55 o
  -4   0   4      299.08      212.33     30.46 o
  -3   0   4     1183.04     1245.85     60.65 o
   0   0   4       58.68      115.44     52.80 o
   1   0   4    16625.57    16334.05    328.23 o
   2   0   4    32550.59    30948.09    171.42 o
   3   0   4       29.32       72.64     27.19 o
   4   0   4    22610.87    21471.69    488.19 o
   5   0   4     6505.85     6485.83    181.34 o
   6   0   4      801.74      741.81     83.36 o
   7   0   4      159.30      176.92     47.20 o
   8   0   4      103.33      152.31     54.42 o
   9   0   4     5707.12     6239.54    206.61 o
  10   0   4       91.73      102.64     94.90 o
  11   0   4      327.05      605.59    112.89 o
  12   0   4      369.43      155.67    126.69 o
 -14   1   4       20.50       85.16     49.23 o
 -13   1   4      186.94      213.17     63.73 o
 -12   1   4        1.58       45.29     39.42 o
 -11   1   4      254.20      190.33    150.83 o
 -10   1   4       77.68       70.83     24.08 o
  -9   1   4      234.28      274.34     55.28 o
  -8   1   4       35.25      117.21     24.52 o
  -7   1   4        1.06       83.55     20.77 o
  -6   1   4     3146.12     3744.82    136.16 o
  -5   1   4       26.88       54.48     15.41 o
  -4   1   4     2671.09     2579.39     64.24 o
  -3   1   4     3705.36     4480.07     84.06 o
  -2   1   4    17238.54    16939.49    166.63 o
  -1   1   4      231.49      185.74     31.78 o
   0   1   4     1534.02      940.69     51.58 o
   1   1   4     2482.96     2370.90     89.13 o
   2   1   4      843.26     1022.46     59.98 o
   3   1   4     7659.73     7269.60    148.67 o
   4   1   4     1790.83     1886.33     89.18 o
   5   1   4       39.71       63.81     17.93 o
   6   1   4       13.70       79.06     29.90 o
   7   1   4      169.78      158.40     38.59 o
   8   1   4     2078.58     1647.97    309.08 o
   9   1   4        2.80       64.53     53.66 o
  10   1   4      432.27      387.67     96.52 o
  11   1   4       76.86       76.56     56.53 o
  12   1   4       14.23      104.98     43.61 o
 -14   2   4        1.35       77.72     50.72 o
 -13   2   4      359.36      399.64     63.61 o
 -12   2   4     1211.38     1296.60    204.60 o
 -11   2   4        1.87       38.21     35.39 o
 -10   2   4      500.44      269.05     62.02 o
  -9   2   4        3.77       53.82     20.64 o
  -8   2   4     1500.94     1549.73    102.16 o
  -7   2   4       83.08      121.33     19.75 o
  -6   2   4      336.79      457.65     38.84 o
  -5   2   4     7360.83     7213.82    103.64 o
  -4   2   4      778.98      685.51     31.21 o
  -3   2   4    10318.50     9819.24     80.25 o
  -2   2   4     3169.50     3045.66    126.72 o
  -1   2   4     2351.03     2233.29     70.73 o
   0   2   4     5426.06     5929.84     61.02 o
   1   2   4     5407.07     5354.20    108.64 o
   2   2   4    31152.20    29913.81    327.62 o
   3   2   4       52.09      298.38     32.38 o
   4   2   4     1165.79     1459.78     77.31 o
   5   2   4      721.18      776.64    120.08 o
   6   2   4      755.02     1073.72     79.26 o
   7   2   4      508.77      414.09     51.45 o
   8   2   4        0.27       13.30     48.27 o
   9   2   4     1770.42     1825.17    116.12 o
  10   2   4       76.47      177.02     90.18 o
  11   2   4      177.38      179.69    101.55 o
  12   2   4      468.21      452.81    139.99 o
 -14   3   4      108.11       82.49     42.72 o
 -13   3   4      647.06      624.84    257.90 o
 -12   3   4       29.48       75.18     35.34 o
 -11   3   4      450.18      626.98    152.07 o
 -10   3   4      637.92      597.86     81.74 o
  -9   3   4     4723.84     5157.36    242.70 o
  -8   3   4     2596.33     2416.30    102.55 o
  -7   3   4     1798.97     1967.80    118.79 o
  -6   3   4     8650.32     8525.39    159.38 o
  -5   3   4      232.29      228.91     25.47 o
  -4   3   4     8845.20     9051.33    109.81 o
  -3   3   4     2162.22     2143.52     66.11 o
  -2   3   4      426.71      385.27     45.62 o
  -1   3   4     6657.41     6392.61     89.07 o
   0   3   4     6127.61     5470.99    100.98 o
   1   3   4    10254.34    11082.40     82.04 o
   2   3   4     1208.80     1134.83    113.47 o
   3   3   4    10153.50     9608.88    124.67 o
   4   3   4     1213.06     1268.86     74.75 o
   5   3   4     3504.77     3159.67     73.47 o
   6   3   4     2524.94     2712.17     89.32 o
   7   3   4      814.91      857.76     63.30 o
   8   3   4     3759.55     4634.93    431.54 o
   9   3   4       22.00      171.49     53.34 o
  10   3   4     1185.09     1276.57    224.56 o
  11   3   4      249.85      217.35     73.29 o
  12   3   4      190.42      172.23     54.91 o
 -13   4   4       12.38       41.85     33.20 o
 -12   4   4       96.96      125.63     55.16 o
 -11   4   4      279.28      347.90     73.67 o
 -10   4   4      378.70      401.41     65.50 o
  -9   4   4      239.89      374.40     58.29 o
  -8   4   4      677.99      718.46     52.79 o
  -7   4   4      189.73      333.49     33.68 o
  -6   4   4     2846.81     2792.24     83.63 o
  -5   4   4     2048.54     2075.63     80.68 o
  -4   4   4       43.92       31.52     16.82 o
  -3   4   4      630.67      711.27     41.47 o
  -2   4   4     4342.23     4154.05     93.67 o
  -1   4   4     7624.98     8108.46    304.97 o
   0   4   4        4.94       67.96     12.82 o
   1   4   4       63.61       27.36     14.82 o
   2   4   4     1626.44     1369.06     93.22 o
   3   4   4     7436.96     8054.42    110.77 o
   4   4   4      586.55      813.46     40.36 o
   5   4   4      467.85      378.46     48.13 o
   6   4   4      597.95      574.19     50.74 o
   7   4   4      169.11      290.25     42.75 o
   8   4   4       61.98       48.56     54.54 o
   9   4   4       43.37      153.45     65.04 o
  10   4   4      332.30      268.56     67.76 o
  11   4   4       41.29       33.66     50.90 o
  12   4   4        3.43      106.50     61.94 o
 -13   5   4      729.59      469.93    151.17 o
 -12   5   4       64.80      177.50     55.05 o
 -11   5   4      515.67      588.77    138.65 o
 -10   5   4      219.24      124.85     37.69 o
  -9   5   4     4281.97     4116.64    148.46 o
  -8   5   4     3415.84     3547.16    131.54 o
  -7   5   4     3036.42     2642.89    130.13 o
  -6   5   4    10460.56    10890.87    201.01 o
  -5   5   4       72.74      159.80     18.36 o
  -4   5   4     6134.83     6210.45     87.79 o
  -3   5   4      242.74      209.65     22.66 o
  -2   5   4     7144.54     6674.94    248.82 o
  -1   5   4     7542.11     6830.07     85.09 o
   0   5   4     1532.20     1140.99     40.75 o
   1   5   4    10515.39     9490.74    168.29 o
   2   5   4     1879.99     1652.01     62.17 o
   3   5   4    13170.25    14161.52    201.39 o
   4   5   4     2746.06     2694.53     69.45 o
   5   5   4     9819.74     9729.24    119.20 o
   6   5   4     3245.42     3617.03    120.20 o
   7   5   4      757.63     1076.28    117.67 o
   8   5   4     2009.45     1920.74    302.17 o
   9   5   4       37.95       31.11     43.89 o
  10   5   4     1129.49     1097.94    173.72 o
  11   5   4      112.36      167.32     60.88 o
  12   5   4      505.35      383.75    138.13 o
 -13   6   4      147.20       93.31     34.59 o
 -12   6   4      247.98      339.89     87.18 o
 -11   6   4      141.47       97.25     70.68 o
 -10   6   4     1135.11     1275.84    135.92 o
  -9   6   4      171.52      217.76     59.20 o
  -8   6   4     1693.79     1981.23    115.43 o
  -7   6   4     1045.85     1001.03     92.77 o
  -6   6   4      650.57      781.85     52.79 o
  -5   6   4     4481.89     4490.84     93.01 o
  -4   6   4     1494.73     1374.53     57.41 o
  -3   6   4     7450.49     7670.03    100.39 o
  -2   6   4     1976.69     1634.58     44.63 o
  -1   6   4     1866.81     1898.53     50.02 o
   0   6   4    19058.14    19747.37    216.50 o
   1   6   4     5333.33     5290.44    111.94 o
   2   6   4     3315.08     3013.81    105.50 o
   3   6   4      180.55      173.00     20.74 o
   4   6   4     6380.38     5819.49    185.16 o
   5   6   4     3919.71     3977.72     89.69 o
   6   6   4      479.34      534.91     46.68 o
   7   6   4     2497.15     2599.11    199.92 o
   8   6   4        1.31       88.81     31.97 o
   9   6   4      497.16      360.31     77.95 o
  10   6   4       92.03      117.73     83.75 o
  11   6   4      257.49      318.00     88.05 o
 -13   7   4       79.06       97.15     43.98 o
 -12   7   4        0.33       34.90     23.94 o
 -11   7   4     1250.34     1315.98    304.67 o
 -10   7   4     1205.48     1444.70    166.69 o
  -9   7   4      205.58      233.33     59.38 o
  -8   7   4      213.79      171.12     24.02 o
  -7   7   4      510.18      540.70     43.80 o
  -6   7   4      505.26      407.48     45.89 o
  -5   7   4     1115.58     1197.37    100.07 o
  -4   7   4     1099.18      900.60     45.61 o
  -3   7   4     1167.96     1549.51     62.26 o
  -2   7   4     1923.33     1979.02     71.28 o
  -1   7   4       14.36       41.20     18.06 o
   0   7   4     1147.79     1416.41     59.95 o
   1   7   4     1355.79     1546.91     88.45 o
   2   7   4       62.96      200.37     26.00 o
   3   7   4    10406.74     9187.79    168.35 o
   4   7   4        5.59       53.99     19.63 o
   5   7   4     1529.13     1462.18     74.55 o
   6   7   4      635.57      638.57     70.83 o
   7   7   4     1087.59     1061.56    135.68 o
   8   7   4     2350.88     2494.63    254.31 o
   9   7   4       56.55       63.91     39.79 o
  10   7   4      142.61      157.14     86.86 o
  11   7   4        6.62       84.68     43.39 o
 -13   8   4      163.49      168.94     43.40 o
 -12   8   4      654.79      717.37    116.58 o
 -11   8   4      224.14      170.25     44.24 o
 -10   8   4      777.28      827.05    167.87 o
  -9   8   4      147.60      134.95     32.48 o
  -8   8   4     1107.14     1391.79    104.40 o
  -7   8   4     2695.50     2825.40     90.49 o
  -6   8   4     3407.40     3680.41    105.46 o
  -5   8   4     1402.44     1584.11     46.68 o
  -4   8   4      854.17      721.21     48.22 o
  -3   8   4     5853.26     6134.22    118.33 o
  -2   8   4     9604.02     9605.93    123.68 o
  -1   8   4    22760.16    23848.55    201.63 o
   0   8   4     9676.42     9760.26    106.95 o
   1   8   4     6189.77     5157.89    110.11 o
   2   8   4     2999.36     2648.14     68.01 o
   3   8   4     1191.54     1153.84     68.31 o
   4   8   4     6052.42     6316.96    107.42 o
   5   8   4     2366.79     2341.46    101.29 o
   6   8   4       66.40      168.90     47.99 o
   7   8   4     1640.98     1547.74    200.98 o
   8   8   4      424.98      783.92    111.95 o
   9   8   4     2029.76     2226.22    463.97 o
  10   8   4      186.37      194.59     51.39 o
  11   8   4      304.92      228.23     79.54 o
 -12   9   4       82.37       71.49     37.13 o
 -11   9   4      216.37      150.86     77.73 o
 -10   9   4      123.34      115.79     58.43 o
  -9   9   4       16.35       79.30     27.82 o
  -8   9   4       98.51      166.93     50.05 o
  -7   9   4       61.39       71.50     23.48 o
  -6   9   4      226.81      287.25     43.54 o
  -5   9   4      270.06      376.82     40.23 o
  -4   9   4       47.73      102.09     32.38 o
  -3   9   4      660.07      792.95     68.23 o
  -2   9   4     1236.89     1524.64     70.95 o
  -1   9   4       50.47       53.12     19.71 o
   0   9   4       89.17       77.25     17.05 o
   1   9   4       96.47      145.14     19.63 o
   2   9   4     1145.85      922.40     53.94 o
   3   9   4      234.96      193.09     30.86 o
   4   9   4       98.61      113.12     19.86 o
   5   9   4      790.46      888.90     90.35 o
   6   9   4      321.99      270.64     80.44 o
   7   9   4      109.94      160.11     50.48 o
   8   9   4     2801.29     2350.68    303.88 o
   9   9   4      665.39      811.78    194.92 o
  10   9   4        3.79       55.76     45.14 o
  11   9   4      240.22      280.53     79.98 o
 -12  10   4      187.26      172.75     49.08 o
 -11  10   4       56.62       47.64     26.11 o
 -10  10   4     1216.43     1337.52    207.47 o
  -9  10   4       49.00       42.20     17.57 o
  -8  10   4      588.07      553.88     75.36 o
  -7  10   4      128.67       68.09     52.06 o
  -6  10   4      963.59      938.81     85.09 o
  -5  10   4     2888.59     2616.55    152.62 o
  -4  10   4        0.13       50.24     22.72 o
  -3  10   4     6046.04     6246.54    138.26 o
  -2  10   4       15.95       30.17     15.49 o
  -1  10   4      844.41      803.93     65.10 o
   0  10   4     2805.00     3151.59    132.99 o
   1  10   4      858.08     1098.40     52.48 o
   2  10   4     3964.87     3999.03     97.25 o
   3  10   4      147.79      209.64     28.56 o
   4  10   4     3199.58     3377.51    107.68 o
   5  10   4      570.30      530.35     72.99 o
   6  10   4       86.88      112.09     29.31 o
   7  10   4      119.52      121.37     39.99 o
   8  10   4     1592.89     1653.70    292.24 o
   9  10   4     1498.10     1692.02    235.72 o
  10  10   4        5.10       54.85     30.72 o
 -12  11   4       54.48       79.52     59.56 o
 -11  11   4      371.23      318.74     94.97 o
 -10  11   4       14.27       39.60     30.84 o
  -9  11   4     1506.11     1051.45    209.93 o
  -8  11   4      244.45      202.77     41.24 o
  -7  11   4      476.49      545.84    105.82 o
  -6  11   4     2376.47     2740.05     87.53 o
  -5  11   4        0.39       49.89     18.79 o
  -4  11   4     1617.36     1631.57     84.46 o
  -3  11   4       83.44       67.30     24.30 o
  -2  11   4     3820.28     3851.10     88.68 o
  -1  11   4     2738.81     2489.57     67.30 o
   0  11   4     1077.35     1212.39     69.61 o
   1  11   4     2942.51     3157.59     81.52 o
   2  11   4      151.29      141.12     23.93 o
   3  11   4     2449.94     2738.31    119.31 o
   4  11   4      180.01      202.32     50.95 o
   5  11   4      825.17      775.57     96.05 o
   6  11   4     1924.69     1715.90    183.53 o
   7  11   4      367.48      537.86     93.77 o
   8  11   4     2042.14     1915.81    351.86 o
   9  11   4      273.95      319.88    132.76 o
  10  11   4      234.41      273.19    107.00 o
 -11  12   4       74.36       84.89     34.87 o
 -10  12   4        4.65       89.70     38.91 o
  -9  12   4       98.34      164.22     54.82 o
  -8  12   4      141.88      112.53     45.41 o
  -7  12   4      520.58      465.82     80.37 o
  -6  12   4       23.08       54.34     26.74 o
  -5  12   4     1422.99     1544.49     98.20 o
  -4  12   4      129.04      137.80     21.08 o
  -3  12   4      487.26      519.02     58.52 o
  -2  12   4      509.05      573.41     59.83 o
  -1  12   4      343.28      399.73     44.41 o
   0  12   4        1.92       57.98     16.35 o
   1  12   4       71.97       82.11     23.78 o
   2  12   4      500.32      437.34     37.37 o
   3  12   4     1275.87     1169.90    129.94 o
   4  12   4      128.94      133.38     35.27 o
   5  12   4       34.11       43.56     46.11 o
   6  12   4      264.19      359.31     74.54 o
   7  12   4        8.57       56.45     39.94 o
   8  12   4      366.32      369.06     84.29 o
   9  12   4        1.29       59.83     30.65 o
  10  12   4      159.22      171.13     56.57 o
 -11  13   4      410.01      331.11    111.27 o
 -10  13   4        2.78       69.32     38.77 o
  -9  13   4     1308.20     1489.23    253.72 o
  -8  13   4      360.74      282.93    106.58 o
  -7  13   4      752.71      587.31    154.06 o
  -6  13   4      398.52      344.02     57.94 o
  -5  13   4      749.87      584.30     93.96 o
  -4  13   4     4960.24     4971.82     96.95 o
  -3  13   4      582.56      627.19     69.69 o
  -2  13   4      439.20      469.18     61.27 o
  -1  13   4       69.69       69.69     16.78 o
   0  13   4     1159.74     1385.95    121.56 o
   1  13   4     3358.56     3744.40    152.70 o
   2  13   4      971.35     1186.92     81.00 o
   3  13   4     1675.91     1724.66     78.90 o
   4  13   4     1435.98     1155.17    153.32 o
   5  13   4     2041.71     2249.40    124.94 o
   6  13   4     1095.69      953.39    158.90 o
   7  13   4      197.21      313.82     75.06 o
   8  13   4      975.88      833.62    172.69 o
   9  13   4        0.84        4.30     28.38 o
 -10  14   4      132.09      199.76     64.98 o
  -9  14   4       71.67       74.58     31.63 o
  -8  14   4      530.17      474.45     81.67 o
  -7  14   4        0.84       71.45     27.34 o
  -6  14   4        1.61       54.61     24.09 o
  -5  14   4      121.43      116.90     45.48 o
  -4  14   4      688.08      857.79    117.27 o
  -3  14   4     4027.38     4189.24    111.34 o
  -2  14   4      240.93      464.38     58.64 o
  -1  14   4      807.77      906.24    100.34 o
   0  14   4     2638.64     2588.66    131.29 o
   1  14   4      104.10      150.56     34.24 o
   2  14   4      730.20      849.78     79.35 o
   3  14   4      127.80      152.37     30.14 o
   4  14   4       59.33       71.05     25.25 o
   5  14   4      500.81      467.71    105.81 o
   6  14   4      193.34      184.69     54.51 o
   7  14   4      426.53      572.89    106.88 o
   8  14   4        4.32       76.77     39.63 o
   9  14   4       26.84       49.33     50.40 o
 -10  15   4        6.58      110.11     59.78 o
  -9  15   4      256.04      193.11     64.80 o
  -8  15   4       15.34       16.61     23.19 o
  -7  15   4        7.40       50.68     31.87 o
  -6  15   4      467.04      386.91    103.78 o
  -5  15   4      261.81      305.68     48.35 o
  -4  15   4      711.30      660.04    108.99 o
  -3  15   4      268.80      129.96     42.28 o
  -2  15   4     2199.95     2344.94    180.86 o
  -1  15   4      213.30      165.56     86.79 o
   0  15   4       89.17       65.50     19.01 o
   1  15   4        4.38       52.39     22.64 o
   2  15   4      229.84      226.70     39.76 o
   3  15   4     1680.07     1720.41    191.50 o
   4  15   4      438.03      348.45    112.92 o
   5  15   4      139.50      241.48     59.32 o
   6  15   4      338.56      358.02     86.56 o
   7  15   4       69.08       87.56     34.25 o
   8  15   4      135.38       45.86     35.14 o
  -9  16   4        0.46       57.29     38.31 o
  -8  16   4      180.25      121.67     52.29 o
  -7  16   4      813.14      755.94    143.68 o
  -6  16   4      143.28      178.88     54.06 o
  -5  16   4      362.61      225.56     68.46 o
  -4  16   4        1.05       20.87     17.34 o
  -3  16   4     1041.60     1108.39     98.16 o
  -2  16   4      622.20      505.21     82.22 o
  -1  16   4     4138.93     4457.81    111.02 o
   0  16   4     2199.88     2376.62    189.86 o
   1  16   4       66.65      218.55     43.96 o
   2  16   4      549.64      475.14     74.56 o
   3  16   4        8.37       64.83     29.70 o
   4  16   4     1647.91     1505.16    220.34 o
   5  16   4      316.26      202.18     64.83 o
   6  16   4      120.76       58.50     38.64 o
   7  16   4      527.87      440.43    113.73 o
  -8  17   4       12.20       17.55     32.61 o
  -7  17   4       22.30       89.45     34.11 o
  -6  17   4        5.11       70.37     30.09 o
  -5  17   4       37.06       56.91     27.25 o
  -4  17   4        6.29       27.13     24.85 o
  -3  17   4        1.75       39.01     15.85 o
  -2  17   4      166.76      174.33     44.63 o
  -1  17   4       90.37       71.96     20.99 o
   0  17   4       47.76       41.38     20.66 o
   1  17   4        3.10       50.71     20.92 o
   2  17   4      139.82      116.39     27.49 o
   3  17   4       44.74       56.88     25.39 o
   4  17   4        0.87       53.35     31.63 o
   5  17   4        4.10       65.77     27.95 o
   6  17   4       53.50       63.31     34.84 o
   7  17   4       49.39       78.78     32.86 o
  -8  18   4      186.49      164.54     40.04 o
  -7  18   4       84.37      190.35     50.35 o
  -6  18   4        4.00       74.66     71.28 o
  -5  18   4      300.53      321.29     68.95 o
  -4  18   4       36.64       81.00     37.98 o
  -3  18   4     1043.46     1391.85    192.24 o
  -2  18   4       53.32       60.73     37.36 o
  -1  18   4      222.95       87.96     25.29 o
   0  18   4      369.99      280.00     65.18 o
   1  18   4      196.38      192.26     35.26 o
   2  18   4      973.53     1041.69    156.72 o
   3  18   4        6.31       73.47     34.08 o
   4  18   4      483.81      512.23    141.17 o
   5  18   4       39.10       40.61     30.87 o
   6  18   4      225.76      165.12     40.02 o
  -6  19   4       39.08       38.73     27.11 o
  -5  19   4      108.59      111.18     31.61 o
  -4  19   4      531.23      479.70     93.63 o
  -3  19   4       51.61      104.19     38.76 o
  -2  19   4      147.04      160.01     69.09 o
  -1  19   4      520.41      420.41    105.16 o
   0  19   4      122.06      208.60     56.93 o
   1  19   4      348.26      386.28     69.46 o
   2  19   4        8.28       32.85     26.07 o
   3  19   4      153.14       79.55     25.77 o
   4  19   4      176.30      234.86     64.21 o
   5  19   4      186.32      193.84     80.01 o
  -5  20   4        6.62       30.72     25.63 o
  -4  20   4       54.10       79.57     39.43 o
  -3  20   4      125.49      124.14     38.12 o
  -2  20   4       64.93       69.30     35.85 o
  -1  20   4      108.53      181.91     61.08 o
   0  20   4       35.64      167.19     38.54 o
   1  20   4       37.17        5.17     25.35 o
   2  20   4       28.26      100.52     88.20 o
   3  20   4      110.58       94.50     42.55 o
  -3  21   4       57.49       60.79     20.91 o
  -2  21   4      164.88      175.78     69.32 o
  -1  21   4      134.29      183.61     73.01 o
   0  21   4       68.99       79.80     29.90 o
   1  21   4      406.84      311.32     82.21 o
 -14   1   5       61.53      140.24     50.85 o
 -13   1   5      604.91      513.41    100.73 o
 -12   1   5      639.10      594.08    143.04 o
 -11   1   5       10.73       60.59     27.94 o
 -10   1   5     2565.29     3143.58    160.48 o
  -9   1   5        1.99       47.77     18.70 o
  -8   1   5     1286.45     1468.68     87.64 o
  -7   1   5     8618.15     8880.25    103.91 o
  -6   1   5     3917.47     3945.64     87.73 o
  -5   1   5     5744.27     6020.25    101.01 o
  -4   1   5     1383.11     1688.88     50.81 o
  -3   1   5     9554.54     9344.87    107.97 o
  -2   1   5      269.18      272.43     22.06 o
  -1   1   5     7045.37     6426.66     66.29 o
   0   1   5     2835.25     2699.01     59.57 o
   1   1   5     4259.22     4009.95     89.09 o
   2   1   5     8384.02     9032.87    179.16 o
   3   1   5     1239.13     1280.51     59.02 o
   4   1   5     3730.45     3557.42     97.09 o
   5   1   5     2025.81     2081.08     78.01 o
   6   1   5     2176.30     2144.74    104.63 o
   7   1   5     5921.08     6459.59    105.50 o
   8   1   5     1296.97     1177.70    149.92 o
   9   1   5     2290.49     2336.54    254.83 o
  10   1   5      141.54       92.38     48.65 o
  11   1   5      931.37      796.80    250.46 o
 -14   2   5       45.50       61.75     29.47 o
 -13   2   5      364.27      274.66     97.45 o
 -12   2   5      632.75      688.90    164.01 o
 -11   2   5       41.52      145.60     38.19 o
 -10   2   5      134.72      210.62     45.69 o
  -9   2   5     2199.78     1897.29    122.84 o
  -8   2   5       82.26      125.03     23.11 o
  -7   2   5     3862.24     3985.03     95.35 o
  -6   2   5     2413.11     2500.61     90.32 o
  -5   2   5     1498.38     1378.68     59.91 o
  -4   2   5     7395.53     7068.24    225.19 o
  -3   2   5      167.11      337.76     29.19 o
  -2   2   5    38315.64    38709.25    464.61 o
  -1   2   5      250.19      266.01     21.76 o
   0   2   5     8170.50     7626.52    109.74 o
   1   2   5     9640.33     9945.14    161.04 o
   2   2   5      167.36      386.55     36.03 o
   3   2   5     4850.36     4401.49    102.09 o
   4   2   5      955.62      789.38     48.94 o
   5   2   5     3106.37     2928.35     83.05 o
   6   2   5     2220.34     2092.41    147.85 o
   7   2   5      294.05      375.61     39.31 o
   8   2   5     1264.36     1202.05    133.55 o
   9   2   5       30.22       91.53     40.01 o
  10   2   5      625.87      330.32     90.38 o
  11   2   5      203.75      166.49     67.21 o
 -13   3   5      140.25      108.39     43.07 o
 -12   3   5      265.01      267.00     89.78 o
 -11   3   5       82.30       95.97     36.99 o
 -10   3   5       84.29      135.04     33.39 o
  -9   3   5       18.05       65.95     23.99 o
  -8   3   5      478.35      369.29     48.66 o
  -7   3   5     1586.70     1819.97     94.54 o
  -6   3   5     4535.68     4317.91     91.94 o
  -5   3   5     1199.49     1277.76     68.46 o
  -4   3   5      479.01      434.27     38.32 o
  -3   3   5     5938.32     5404.09    109.04 o
  -2   3   5     3772.61     3821.86    123.42 o
  -1   3   5     1181.81     1512.64     85.24 o
   0   3   5      174.72      203.43     18.01 o
   1   3   5     1874.60     1457.12     50.79 o
   2   3   5     1199.12     1353.75     71.09 o
   3   3   5     2545.43     2795.31    165.20 o
   4   3   5        2.13       70.00     27.26 o
   5   3   5       41.24       52.53     22.24 o
   6   3   5      728.26      852.06     72.97 o
   7   3   5      532.41      486.61     65.19 o
   8   3   5      601.29      501.44    109.23 o
   9   3   5      426.13      372.94    104.01 o
  10   3   5       40.20      105.20     56.67 o
  11   3   5      215.72      117.89     42.91 o
 -13   4   5        5.88       18.53     24.21 o
 -12   4   5      310.24      227.29     40.32 o
 -11   4   5      377.84      241.77     63.67 o
 -10   4   5      805.76      636.46     79.33 o
  -9   4   5     3641.91     3963.78    186.83 o
  -8   4   5     2279.97     2210.20    113.25 o
  -7   4   5     3456.68     3453.30     97.16 o
  -6   4   5     3576.01     3883.84    177.06 o
  -5   4   5     1754.18     1976.98     59.14 o
  -4   4   5    13568.83    12838.04    185.72 o
  -3   4   5     2220.33     2316.12     56.03 o
  -2   4   5    15046.39    15014.11    246.19 o
  -1   4   5     1237.85     1132.36     73.56 o
   0   4   5    13921.09    13352.41    163.21 o
   1   4   5     9708.43    10544.67    158.55 o
   2   4   5      251.18      265.56     30.36 o
   3   4   5    14387.86    14275.73    253.51 o
   4   4   5      955.42      864.88     61.03 o
   5   4   5     7792.11     7666.59    127.16 o
   6   4   5     2406.86     2563.90     78.61 o
   7   4   5     1510.02     1269.05    138.16 o
   8   4   5     2606.25     2931.97    196.72 o
   9   4   5       47.45      131.06     74.48 o
  10   4   5      848.92     1086.39    208.49 o
  11   4   5      126.07      222.71     93.64 o
 -13   5   5      345.32      327.24     71.75 o
 -12   5   5      208.54      305.46     94.28 o
 -11   5   5        0.45       64.24     31.62 o
 -10   5   5      592.17      480.95     79.36 o
  -9   5   5      297.73      255.81     49.85 o
  -8   5   5      593.62      528.53     47.89 o
  -7   5   5      144.73      218.34     31.46 o
  -6   5   5        1.41       26.70     15.11 o
  -5   5   5      278.56      233.65     44.75 o
  -4   5   5      521.42      557.46     56.17 o
  -3   5   5     7678.97     7754.40    116.34 o
  -2   5   5      605.40      866.64    104.26 o
  -1   5   5      280.41      465.19     55.15 o
   0   5   5       43.40       82.77     17.31 o
   1   5   5      710.60      662.14     31.58 o
   2   5   5     6618.36     6770.65     90.44 o
   3   5   5     3101.31     3338.53     83.85 o
   4   5   5        5.60       65.72     23.30 o
   5   5   5        1.15       75.33     21.96 o
   6   5   5      455.96      643.96     66.38 o
   7   5   5      203.06      130.85     35.44 o
   8   5   5        0.06       91.74     46.56 o
   9   5   5       64.53       20.54     41.73 o
  10   5   5       14.55       89.59     44.25 o
  11   5   5       42.37       67.98     45.25 o
 -13   6   5        9.57       56.47     29.47 o
 -12   6   5       55.15       82.21     47.94 o
 -11   6   5     1771.18     1980.91    329.30 o
 -10   6   5      114.61      137.36     33.56 o
  -9   6   5      954.09      980.30     80.50 o
  -8   6   5      227.73      287.14     32.84 o
  -7   6   5      669.23      641.08     63.03 o
  -6   6   5     3824.78     3995.35    110.61 o
  -5   6   5      774.42      821.08     96.49 o
  -4   6   5     8822.25     9236.99    304.31 o
  -3   6   5      156.78      261.69     25.51 o
  -2   6   5     1331.20     1242.67     50.81 o
  -1   6   5      223.08      142.01     14.29 o
   0   6   5    10599.17    11283.37    137.36 o
   1   6   5      997.02     1008.84     47.21 o
   2   6   5     1073.46     1091.78     44.95 o
   3   6   5     7140.50     6466.49    132.72 o
   4   6   5        9.46       75.30     24.38 o
   5   6   5     2590.01     3139.16     89.34 o
   6   6   5      125.70      259.38     47.55 o
   7   6   5      422.10      627.45     79.86 o
   8   6   5     1199.07     1173.47    159.32 o
   9   6   5      237.11      274.20     61.95 o
  10   6   5      954.15      709.40    178.72 o
  11   6   5      187.03      126.36     58.97 o
 -13   7   5      341.11      178.27     69.48 o
 -12   7   5      539.05      500.26    135.33 o
 -11   7   5      188.79      275.03     52.11 o
 -10   7   5     1005.23      906.11    162.51 o
  -9   7   5      338.13      525.21    109.85 o
  -8   7   5     1542.79     1620.50    188.92 o
  -7   7   5     1016.75      910.98     73.84 o
  -6   7   5     1831.27     2187.94    119.64 o
  -5   7   5     1954.69     1962.19     62.82 o
  -4   7   5      364.19      422.52     44.61 o
  -3   7   5     5652.40     5781.31    108.56 o
  -2   7   5     2600.71     2825.61     99.84 o
  -1   7   5     6378.48     6542.35     85.30 o
   0   7   5     6064.39     6359.80    106.82 o
   1   7   5      993.72      792.53     59.57 o
   2   7   5     7658.90     7603.25    141.27 o
   3   7   5       21.48       52.44     19.23 o
   4   7   5     5320.33     5748.35    127.73 o
   5   7   5      472.92      440.33     56.95 o
   6   7   5     1235.30     1073.28    130.10 o
   7   7   5     1847.68     1730.44    179.16 o
   8   7   5      621.20      419.97    111.83 o
   9   7   5      701.69      458.64    133.59 o
  10   7   5        0.18       64.00     42.03 o
  11   7   5      477.08      425.66    107.75 o
 -13   8   5       18.85       53.19     32.05 o
 -12   8   5       22.41       24.75     28.40 o
 -11   8   5      130.95      126.55     32.05 o
 -10   8   5       93.52       74.08     29.40 o
  -9   8   5       89.60       68.93     50.16 o
  -8   8   5       81.34      146.90     39.50 o
  -7   8   5       16.26       73.66     21.74 o
  -6   8   5      174.99      207.02     30.41 o
  -5   8   5      658.17      667.46     62.89 o
  -4   8   5      183.02      162.36     32.08 o
  -3   8   5       54.21       74.07     18.66 o
  -2   8   5      122.04      193.03     22.47 o
  -1   8   5      263.88      254.94     24.69 o
   0   8   5      469.83      602.79     56.70 o
   1   8   5     2027.96     2115.09     63.83 o
   2   8   5       95.32       90.11     18.83 o
   3   8   5       55.44       90.98     22.28 o
   4   8   5      246.78      411.04     60.19 o
   5   8   5      170.69      233.59     34.74 o
   6   8   5        3.57       37.78     21.79 o
   7   8   5       39.32       53.40     40.72 o
   8   8   5      313.09      363.38     91.56 o
   9   8   5      535.32      273.29    187.10 o
  10   8   5      235.82      232.02     56.43 o
  11   8   5       24.06      100.58     37.86 o
 -12   9   5      356.70      380.84     86.60 o
 -11   9   5      195.29      256.70     64.79 o
 -10   9   5      303.27      273.64    135.49 o
  -9   9   5      123.29      113.46     23.74 o
  -8   9   5     1262.90     1134.53    128.19 o
  -7   9   5      914.26      888.47    158.14 o
  -6   9   5     2212.69     2239.81    103.98 o
  -5   9   5      971.63      921.62     95.50 o
  -4   9   5      173.78      164.27     22.45 o
  -3   9   5     8548.30     9231.49     96.02 o
  -2   9   5       47.19       13.27     14.89 o
  -1   9   5     3325.47     3227.27     54.27 o
   0   9   5     4793.90     4495.54     59.51 o
   1   9   5     2071.88     2244.35     82.44 o
   2   9   5     6216.23     6564.00    108.20 o
   3   9   5      212.61      261.70     35.65 o
   4   9   5     4242.48     4383.80    121.87 o
   5   9   5       66.90      119.12     27.99 o
   6   9   5      129.93      104.29     30.56 o
   7   9   5     2186.31     2169.39    234.89 o
   8   9   5     1600.48     1433.85    250.20 o
   9   9   5     1149.41     1427.83    238.45 o
  10   9   5        0.04       72.31     32.47 o
 -12  10   5      439.11      351.44     85.31 o
 -11  10   5       45.63      156.98     56.40 o
 -10  10   5       73.83      124.04     57.52 o
  -9  10   5      328.51      308.52     96.21 o
  -8  10   5        4.99       50.53     29.87 o
  -7  10   5      479.18      559.13     89.22 o
  -6  10   5      784.49      793.34     86.42 o
  -5  10   5      237.92      313.99     34.47 o
  -4  10   5     1740.22     1683.08     86.10 o
  -3  10   5       35.34       43.01     15.37 o
  -2  10   5     6222.92     6417.07     98.30 o
  -1  10   5      519.98      515.15     47.74 o
   0  10   5     1454.62     1527.91     54.13 o
   1  10   5     1247.03     1315.96     70.35 o
   2  10   5        2.61       25.68     13.69 o
   3  10   5      546.85      512.89     46.85 o
   4  10   5      125.31      190.27     29.50 o
   5  10   5     1439.97     1360.01    142.16 o
   6  10   5     1322.16     1298.73     77.36 o
   7  10   5       20.27       73.68     28.37 o
   8  10   5     1096.98     1062.95    200.66 o
   9  10   5      208.63      105.58     70.10 o
  10  10   5       80.12      105.11     71.00 o
 -12  11   5      205.07      277.54     99.75 o
 -11  11   5      103.90       74.28     29.88 o
 -10  11   5        4.55      157.98     49.69 o
  -9  11   5       15.35       42.47     20.34 o
  -8  11   5      881.38     1013.49    166.18 o
  -7  11   5     1073.05     1092.90    125.81 o
  -6  11   5      370.06      371.33     70.31 o
  -5  11   5      222.37      141.28     30.35 o
  -4  11   5      245.27      289.51     34.96 o
  -3  11   5     1366.84     1511.28    136.89 o
  -2  11   5        7.55       42.93     14.40 o
  -1  11   5     2044.08     1985.69     63.50 o
   0  11   5      390.46      392.95     32.06 o
   1  11   5      727.82      910.97     65.13 o
   2  11   5     2948.18     3430.93     81.23 o
   3  11   5      309.45      198.79     31.97 o
   4  11   5      181.68      263.20     53.68 o
   5  11   5      225.85      337.85     46.04 o
   6  11   5     1229.89     1053.26    138.50 o
   7  11   5      202.22      239.32     54.83 o
   8  11   5      444.76      696.50    133.49 o
   9  11   5      185.46      248.80     58.21 o
  10  11   5      132.03      119.80     38.89 o
 -11  12   5      139.66       86.44     40.92 o
 -10  12   5       37.94       67.66     31.24 o
  -9  12   5      384.74      276.15     67.99 o
  -8  12   5      525.43      470.80     64.77 o
  -7  12   5     1037.47     1094.10    151.45 o
  -6  12   5     2396.85     2351.09    205.43 o
  -5  12   5        4.86       87.16     44.21 o
  -4  12   5     2581.56     2728.65     79.21 o
  -3  12   5      749.09      667.49     86.44 o
  -2  12   5     3507.40     3626.08     85.27 o
  -1  12   5       87.75       85.48     18.11 o
   0  12   5     2650.85     2845.94     93.08 o
   1  12   5     2983.81     2958.01    108.54 o
   2  12   5      209.41      257.55     52.65 o
   3  12   5     1270.08     1320.59     74.66 o
   4  12   5       66.34      157.66     58.99 o
   5  12   5     4429.83     4732.38    226.50 o
   6  12   5     1213.01     1382.15    207.59 o
   7  12   5      185.05      239.73     69.99 o
   8  12   5      975.11     1016.24    171.64 o
   9  12   5       12.36       88.88     56.91 o
 -11  13   5       21.56       88.53     48.21 o
 -10  13   5       72.58       53.64     42.20 o
  -9  13   5      257.96      229.32     55.43 o
  -8  13   5      126.75       81.20     30.49 o
  -7  13   5      767.16      450.16    173.40 o
  -6  13   5       91.02       95.67     38.14 o
  -5  13   5      412.08      406.05     58.43 o
  -4  13   5      178.18      160.74     44.46 o
  -3  13   5     2269.67     2114.27    101.53 o
  -2  13   5       80.78      108.24     34.40 o
  -1  13   5       39.07       35.09     17.70 o
   0  13   5       30.80       81.62     23.41 o
   1  13   5      539.65      617.09     89.15 o
   2  13   5     1195.49     1256.70    255.57 o
   3  13   5      836.50      936.87     93.35 o
   4  13   5      355.48      432.53    100.94 o
   5  13   5      372.95      249.89     57.88 o
   6  13   5       40.55       82.83     44.23 o
   7  13   5      127.26      121.05     51.72 o
   8  13   5       66.33        3.95     44.26 o
   9  13   5        1.92       39.02     71.69 o
 -10  14   5       31.96       62.60     29.05 o
  -9  14   5      543.04      460.49    137.56 o
  -8  14   5       25.37       12.42     25.17 o
  -7  14   5       38.89       38.19     16.06 o
  -6  14   5     1481.20     1351.28    159.92 o
  -5  14   5     1033.31     1138.77    163.48 o
  -4  14   5     2662.60     2623.73    161.11 o
  -3  14   5      887.84      768.73     97.65 o
  -2  14   5      797.75     1078.75    135.10 o
  -1  14   5      245.52      201.71     39.23 o
   0  14   5      639.88      635.81     68.98 o
   1  14   5      746.22      872.59    135.33 o
   2  14   5      507.10      690.06     87.68 o
   3  14   5     1719.25     1798.89    120.69 o
   4  14   5       13.70       61.43     21.55 o
   5  14   5      378.87      255.40     62.35 o
   6  14   5      121.85      115.90     31.85 o
   7  14   5      318.20      186.53     39.52 o
   8  14   5      359.85      500.87    106.68 o
 -10  15   5      242.47      157.90     56.36 o
  -9  15   5        3.33       46.89     32.49 o
  -8  15   5      191.51      186.06     60.44 o
  -7  15   5      133.38       40.12     20.29 o
  -6  15   5      292.88      273.03     89.34 o
  -5  15   5      124.70      164.35     32.79 o
  -4  15   5      930.87      680.95    110.06 o
  -3  15   5     1004.50      890.08     96.25 o
  -2  15   5      947.08      887.37     94.74 o
  -1  15   5      332.97      403.87     57.58 o
   0  15   5     1185.43      833.08    112.51 o
   1  15   5      421.09      430.34     56.78 o
   2  15   5      231.86       93.68     25.76 o
   3  15   5      819.25      792.11    123.72 o
   4  15   5      866.58      662.13     72.89 o
   5  15   5      421.56      472.99     87.37 o
   6  15   5      391.06      247.72     79.13 o
   7  15   5      295.70      175.07     69.85 o
   8  15   5       84.52       72.94     37.96 o
  -9  16   5        7.60      106.34     36.26 o
  -8  16   5       13.69       50.25     28.80 o
  -7  16   5       21.09       81.63     67.91 o
  -6  16   5      350.80      291.77    100.71 o
  -5  16   5        6.98       22.38     17.36 o
  -4  16   5       97.94       88.62     38.57 o
  -3  16   5      446.87      372.47     73.49 o
  -2  16   5     1999.42     2230.31    154.73 o
  -1  16   5      345.08      286.99     57.99 o
   0  16   5      163.62      265.08     55.26 o
   1  16   5       85.59       89.25     35.55 o
   2  16   5      193.43       84.74     39.40 o
   3  16   5       72.81       40.73     19.77 o
   4  16   5      389.27      253.31     99.19 o
   5  16   5       35.92      127.90     60.57 o
   6  16   5        2.37       36.84     31.63 o
   7  16   5       79.57       46.37     36.08 o
  -8  17   5       86.74      189.48     67.05 o
  -7  17   5      346.93      253.74     57.47 o
  -6  17   5      344.91      303.45     77.02 o
  -5  17   5      738.41      376.05    187.79 o
  -4  17   5       88.50       95.43     36.73 o
  -3  17   5      349.87      351.62     99.30 o
  -2  17   5      940.39      804.53    120.69 o
  -1  17   5     2612.64     2535.51    285.51 o
   0  17   5       81.39       57.13     25.01 o
   1  17   5      386.06      338.09     60.65 o
   2  17   5     1550.50     1579.56    248.84 o
   3  17   5       11.29       21.62     23.89 o
   4  17   5      442.86      381.49     88.21 o
   5  17   5      199.36      137.68     46.87 o
   6  17   5      239.59      261.04     63.98 o
  -7  18   5       31.88       76.45     28.61 o
  -6  18   5        7.60       16.27     49.92 o
  -5  18   5       78.06      176.38     47.44 o
  -4  18   5      427.00      440.75    122.91 o
  -3  18   5        0.56       45.23     25.01 o
  -2  18   5        1.78       77.12     32.16 o
  -1  18   5      388.57      406.32     88.90 o
   0  18   5      113.65       87.89     25.68 o
   1  18   5      204.54      108.71     32.96 o
   2  18   5       23.77       22.47     24.79 o
   3  18   5       64.79       59.29     32.62 o
   4  18   5       28.02      113.09     39.79 o
   5  18   5       35.73      101.18     41.47 o
  -6  19   5       21.56       64.76     51.54 o
  -5  19   5        8.45       36.74     22.43 o
  -4  19   5       97.28      177.58     53.54 o
  -3  19   5      606.28      389.69    106.83 o
  -2  19   5        0.85       62.84     26.70 o
  -1  19   5      145.91       78.98     27.36 o
   0  19   5       29.86       76.24     33.68 o
   1  19   5       49.65      102.91     49.84 o
   2  19   5      291.69      289.18     64.08 o
   3  19   5      190.03      147.62     64.90 o
   4  19   5      177.50       91.27     43.54 o
  -4  20   5      392.10      454.29    180.84 o
  -3  20   5       38.08       85.14     67.62 o
  -2  20   5       92.63      137.22     35.60 o
  -1  20   5      102.91       52.92     35.35 o
   0  20   5       89.43      151.77     40.92 o
   1  20   5      213.82      135.44     50.92 o
   2  20   5       31.88       50.84     36.48 o
 -14   0   6      126.34       61.01     43.65 o
 -13   0   6     1120.68     1295.88    236.71 o
 -12   0   6        9.21      116.20     47.45 o
 -11   0   6      348.64      360.79     85.71 o
 -10   0   6     2110.41     1780.24    309.16 o
  -9   0   6       38.84       75.51     23.37 o
  -8   0   6      535.78      576.25     56.92 o
  -7   0   6     1544.40     1777.75    161.80 o
  -6   0   6     7064.95     7761.67    123.21 o
  -5   0   6    12633.03    12479.28    307.82 o
  -4   0   6     3824.34     4297.96    155.04 o
  -3   0   6     5804.35     5959.49    168.78 o
  -2   0   6      280.24      270.84     35.21 o
  -1   0   6    19068.65    17748.04    281.52 o
   0   0   6     2160.72     2548.29     90.50 o
   1   0   6     6903.70     5964.18    111.52 o
   2   0   6    20330.68    21407.31    301.28 o
   3   0   6     3879.07     4005.63    120.79 o
   4   0   6     1462.70     1591.31    102.24 o
   5   0   6      271.20      397.52     59.01 o
   6   0   6     6656.23     6400.89    311.47 o
   7   0   6      108.08      -15.42     64.55 o
   8   0   6      148.22      172.90     74.52 o
   9   0   6     2131.84     2592.87    414.64 o
  10   0   6      152.35      107.77     63.28 o
  11   0   6      833.20      640.84    222.46 o
 -14   1   6       74.60       92.19     41.58 o
 -13   1   6        7.12       62.82     32.27 o
 -12   1   6        1.92       10.70     29.27 o
 -11   1   6      497.99      786.92    163.21 o
 -10   1   6        4.72       69.42     27.50 o
  -9   1   6       15.03       85.11     24.09 o
  -8   1   6       50.81       79.38     24.80 o
  -7   1   6      752.37      847.98     61.16 o
  -6   1   6       82.31      132.81     20.41 o
  -5   1   6       39.22      111.58     30.51 o
  -4   1   6     7922.11     7383.99     98.71 o
  -3   1   6       68.47       30.17     16.23 o
  -2   1   6     4763.11     4748.06    150.03 o
  -1   1   6       57.86       38.49     26.12 o
   0   1   6     7466.98     7226.23     90.19 o
   1   1   6     1687.41     1777.42     68.67 o
   2   1   6      342.75      320.46     51.92 o
   3   1   6      164.75      122.93     22.46 o
   4   1   6      111.92      267.67     35.13 o
   5   1   6      257.06      267.91     55.30 o
   6   1   6       58.16      148.95     36.69 o
   7   1   6      551.89      623.16     97.43 o
   8   1   6      396.72      414.23    123.47 o
   9   1   6      278.12      305.76     75.00 o
  10   1   6       52.78      113.31     54.27 o
  11   1   6        8.86       77.25     40.23 o
 -13   2   6      109.34       62.02     41.62 o
 -12   2   6      275.36      381.97     80.66 o
 -11   2   6       29.99       91.47     25.49 o
 -10   2   6      768.09      927.94    187.92 o
  -9   2   6        1.32       72.38     20.61 o
  -8   2   6     2095.51     2121.24    101.82 o
  -7   2   6      772.34      840.39     61.27 o
  -6   2   6     2033.49     1929.63     78.15 o
  -5   2   6      522.14      610.78     55.24 o
  -4   2   6     2258.24     2241.08     81.43 o
  -3   2   6     3951.37     3944.38     94.52 o
  -2   2   6      475.87      506.88     45.00 o
  -1   2   6     7830.26     7678.88     93.42 o
   0   2   6     7913.11     8185.93    107.23 o
   1   2   6      471.39      582.91     56.39 o
   2   2   6     6751.03     6660.01    104.94 o
   3   2   6      939.73      857.28     61.80 o
   4   2   6     6015.40     5692.54    111.45 o
   5   2   6       98.39      187.61     35.72 o
   6   2   6     1540.21     1541.73    171.59 o
   7   2   6       81.59      174.64     43.17 o
   8   2   6      957.26     1364.07    267.34 o
   9   2   6      254.61      126.00     70.33 o
  10   2   6        1.04      114.81     45.00 o
  11   2   6      383.56      233.05     68.97 o
 -13   3   6        1.30       36.42     35.63 o
 -12   3   6      391.21      271.05     87.90 o
 -11   3   6      784.42      496.84    121.18 o
 -10   3   6      213.62      173.53     40.30 o
  -9   3   6     2673.30     2893.57    211.06 o
  -8   3   6      207.01      261.10     34.38 o
  -7   3   6     2614.42     2856.46     89.88 o
  -6   3   6     3127.02     3672.90     70.89 o
  -5   3   6     2100.48     2178.35     71.60 o
  -4   3   6      186.30      241.32     45.30 o
  -3   3   6     3204.21     3123.29     99.94 o
  -2   3   6     7169.25     7038.02    141.19 o
  -1   3   6     2418.04     2423.31     70.23 o
   0   3   6       48.87       38.67     13.97 o
   1   3   6     2065.00     2041.58     91.35 o
   2   3   6     2576.51     2314.85     72.02 o
   3   3   6     2877.37     3042.12     59.38 o
   4   3   6        1.67       86.22     21.30 o
   5   3   6     3843.56     4072.79    106.65 o
   6   3   6     1689.46     1629.10    170.76 o
   7   3   6     1660.95     2080.77    271.90 o
   8   3   6      644.64      746.80    108.76 o
   9   3   6      141.20      243.97     72.86 o
  10   3   6      432.47      377.12    106.90 o
  11   3   6       29.05      151.28     54.77 o
 -13   4   6      122.80       53.23     55.49 o
 -12   4   6        0.38       51.34     35.97 o
 -11   4   6       21.04       87.96     22.88 o
 -10   4   6       33.35      100.64     25.08 o
  -9   4   6       44.25       48.53     22.10 o
  -8   4   6       35.22       75.39     19.40 o
  -7   4   6      854.76      912.29     65.03 o
  -6   4   6       63.97       59.86     15.79 o
  -5   4   6       47.87       59.50     15.23 o
  -4   4   6       67.72      125.53     16.35 o
  -3   4   6       44.43       56.56     15.97 o
  -2   4   6      413.60      716.62     78.99 o
  -1   4   6     1770.67     1959.54     96.95 o
   0   4   6     2216.43     2297.79     78.63 o
   1   4   6     1264.47     1373.05    118.22 o
   2   4   6     1519.32     1837.27     94.00 o
   3   4   6     1261.07     1351.24    105.66 o
   4   4   6      121.50      259.93     41.74 o
   5   4   6       32.22      101.49     31.63 o
   6   4   6      229.57      348.82     52.23 o
   7   4   6      105.69      125.76     32.77 o
   8   4   6      107.48       85.98     55.93 o
   9   4   6        4.58      103.22     56.30 o
  10   4   6      101.19      159.79     51.72 o
  11   4   6       10.93       74.66     59.72 o
 -13   5   6        1.09       61.44     21.58 o
 -12   5   6      211.56      207.20     67.12 o
 -11   5   6     1569.38     1641.55    235.61 o
 -10   5   6      139.03      147.44     37.84 o
  -9   5   6     1702.07     1681.18    142.08 o
  -8   5   6      582.37      578.51     64.67 o
  -7   5   6     6762.56     7146.77    193.28 o
  -6   5   6     1766.00     1706.08     84.59 o
  -5   5   6     1487.01     1308.34    128.67 o
  -4   5   6     3345.69     3427.59     82.93 o
  -3   5   6       68.20      188.77     30.89 o
  -2   5   6     4644.68     4570.67    308.31 o
  -1   5   6      118.67      135.02     24.86 o
   0   5   6     4370.64     5028.77     62.24 o
   1   5   6     2813.35     2462.37     62.84 o
   2   5   6      971.77      970.81     58.21 o
   3   5   6     7893.84     8198.90     98.55 o
   4   5   6       23.31       61.34     25.69 o
   5   5   6     4357.03     4389.05    118.07 o
   6   5   6      463.36      438.77     60.96 o
   7   5   6     2573.56     2791.46    115.93 o
   8   5   6      861.99      968.16    194.57 o
   9   5   6      256.54      236.14     68.85 o
  10   5   6      581.86      801.33    181.88 o
  11   5   6       63.06       49.12     32.33 o
 -13   6   6      303.73      168.62     63.02 o
 -12   6   6      311.57      290.39     66.29 o
 -11   6   6       27.80      110.29     38.00 o
 -10   6   6      807.48      582.40    105.91 o
  -9   6   6       64.99       81.10     28.85 o
  -8   6   6     1026.65      836.48     89.32 o
  -7   6   6       64.10      101.25     21.61 o
  -6   6   6     2441.47     2834.51     83.56 o
  -5   6   6      809.48      830.70     57.90 o
  -4   6   6     1609.03     1709.11     54.04 o
  -3   6   6     6923.66     7143.45    200.67 o
  -2   6   6       53.73       81.08     89.61 o
  -1   6   6     2328.24     1842.77     88.16 o
   0   6   6     1524.62     1594.32     46.17 o
   1   6   6     2139.48     1912.21     56.85 o
   2   6   6     4274.97     4434.12     73.09 o
   3   6   6       93.46      131.53     27.24 o
   4   6   6     2394.52     2404.24    148.53 o
   5   6   6     1264.36     1569.61    136.77 o
   6   6   6     1593.66     1885.94     86.53 o
   7   6   6      202.91      151.21     48.61 o
   8   6   6      182.34      103.54     84.87 o
   9   6   6      217.99      236.89     78.59 o
  10   6   6        9.82       84.46     37.17 o
 -13   7   6        2.48       24.59     29.86 o
 -12   7   6      107.49       92.22     60.45 o
 -11   7   6      122.45      179.31     43.23 o
 -10   7   6       20.87      107.33     27.46 o
  -9   7   6      957.64     1067.30    137.70 o
  -8   7   6       81.85       83.30     23.31 o
  -7   7   6      420.63      564.00     70.20 o
  -6   7   6       17.71       49.74     15.88 o
  -5   7   6     1039.07     1212.14     85.06 o
  -4   7   6     6060.94     5826.75     72.65 o
  -3   7   6       61.19      125.65     23.99 o
  -2   7   6     1719.11     1553.23    141.81 o
  -1   7   6      653.44      700.45     42.70 o
   0   7   6     6073.64     5862.85    131.17 o
   1   7   6      310.16      339.68     43.93 o
   2   7   6       80.33       84.23     40.48 o
   3   7   6      805.38      994.51     54.55 o
   4   7   6      113.82      158.75     43.37 o
   5   7   6      418.82      606.69     58.05 o
   6   7   6      623.43      471.86     85.92 o
   7   7   6      835.18      827.43    206.65 o
   8   7   6      149.07      124.67     61.28 o
   9   7   6      450.89      506.33    115.06 o
  10   7   6      415.78      310.36     98.78 o
 -13   8   6      261.50      239.14     59.44 o
 -12   8   6      385.01       96.45     69.53 o
 -11   8   6     1477.62     1258.09    259.33 o
 -10   8   6        7.50       65.30     25.66 o
  -9   8   6      115.58       92.74     40.10 o
  -8   8   6     1253.43     1182.47    205.59 o
  -7   8   6      629.83      454.42     49.92 o
  -6   8   6     1755.97     1996.16    157.05 o
  -5   8   6     1465.20     1476.55     48.33 o
  -4   8   6     1586.22     1677.82     48.24 o
  -3   8   6     4696.78     4931.70    114.85 o
  -2   8   6       92.25      102.12     25.42 o
  -1   8   6    11116.83    11467.23    102.29 o
   0   8   6      268.31      227.46     47.96 o
   1   8   6      763.97      886.07     46.43 o
   2   8   6     4420.14     4649.27     85.87 o
   3   8   6        0.56       69.19     18.82 o
   4   8   6     4439.17     4222.56    156.59 o
   5   8   6       79.23      123.82     34.10 o
   6   8   6       10.04       48.00     27.31 o
   7   8   6     2700.75     2820.66    323.36 o
   8   8   6        1.63       48.02     36.48 o
   9   8   6      770.62      827.68    137.71 o
  10   8   6      196.26      299.79     61.66 o
 -12   9   6        8.35       71.85     42.24 o
 -11   9   6       21.67       63.45     34.44 o
 -10   9   6        0.31       31.21     16.12 o
  -9   9   6      178.85      161.25     36.35 o
  -8   9   6       19.36       60.71     21.07 o
  -7   9   6       46.37       61.70     19.27 o
  -6   9   6       60.61       56.26     14.81 o
  -5   9   6      143.69      124.80     22.06 o
  -4   9   6     1911.01     1894.54     64.26 o
  -3   9   6     1194.19     1122.11     48.50 o
  -2   9   6        5.49       24.13     10.31 o
  -1   9   6      891.85      808.68     55.88 o
   0   9   6      171.30      149.60     23.44 o
   1   9   6       71.60       71.84     17.51 o
   2   9   6      109.48      150.87     20.77 o
   3   9   6       53.36       67.08     13.97 o
   4   9   6       59.12       94.11     25.94 o
   5   9   6      363.91      310.24     50.17 o
   6   9   6     1120.40     1238.16    208.39 o
   7   9   6       74.72       76.61     49.17 o
   8   9   6       34.30       40.54     80.40 o
   9   9   6        9.23      146.91     76.33 o
  10   9   6       36.71       35.71     37.41 o
 -12  10   6      376.86      257.59    104.47 o
 -11  10   6       47.60      107.26     33.14 o
 -10  10   6      301.86      250.27     66.40 o
  -9  10   6      344.11      301.66     48.08 o
  -8  10   6      701.41      671.38     93.60 o
  -7  10   6      630.48      558.00     73.36 o
  -6  10   6     1253.68     1293.53     79.77 o
  -5  10   6      854.04      830.86     69.94 o
  -4  10   6       39.29       92.74     18.46 o
  -3  10   6     4147.87     4004.78    151.06 o
  -2  10   6       25.62       64.51     14.35 o
  -1  10   6     3691.86     3770.37    130.27 o
   0  10   6      899.99     1054.16     76.55 o
   1  10   6     2226.73     2202.70     71.04 o
   2  10   6     7214.30     7852.50    160.82 o
   3  10   6      171.76      228.98     40.41 o
   4  10   6      364.28      319.82    101.17 o
   5  10   6      700.32      491.21     94.86 o
   6  10   6     1872.24     2254.33    369.78 o
   7  10   6      571.42      519.02    116.13 o
   8  10   6      568.99      813.47    144.63 o
   9  10   6      225.24      284.31     94.97 o
 -12  11   6       22.57       39.70     23.73 o
 -11  11   6      443.28      333.28    121.95 o
 -10  11   6      147.39      155.27     43.40 o
  -9  11   6      967.21      551.24    293.55 o
  -8  11   6        7.66       36.78     17.45 o
  -7  11   6     1622.11     1471.74    120.70 o
  -6  11   6     2275.16     2355.77     66.56 o
  -5  11   6      933.94      839.52     87.91 o
  -4  11   6      891.06      865.85    132.96 o
  -3  11   6      148.07      240.88     27.50 o
  -2  11   6      727.25      693.07     68.04 o
  -1  11   6      414.88      399.47     38.58 o
   0  11   6      502.80      622.97     51.79 o
   1  11   6     1946.31     1966.41     95.02 o
   2  11   6       14.43       38.23     16.77 o
   3  11   6      849.73      906.15     93.41 o
   4  11   6        2.10       24.78     17.69 o
   5  11   6     2993.55     2942.88    183.82 o
   6  11   6     1955.31     1862.68    225.75 o
   7  11   6      362.20      538.30    115.40 o
   8  11   6      616.66      579.17    113.96 o
   9  11   6        0.00       69.76     29.77 o
 -11  12   6        5.70       73.43     30.11 o
 -10  12   6        2.83       40.88     31.13 o
  -9  12   6        3.47       51.01     39.33 o
  -8  12   6      393.35      331.11     63.58 o
  -7  12   6     1450.35     1421.60    202.40 o
  -6  12   6      529.68      447.27     73.18 o
  -5  12   6      198.55      147.43     52.52 o
  -4  12   6      491.53      386.22     85.56 o
  -3  12   6        4.30       27.24     10.65 o
  -2  12   6       19.17       31.52     13.30 o
  -1  12   6      664.19      842.53     60.64 o
   0  12   6      129.09      146.55     25.75 o
   1  12   6      455.17      371.21     65.99 o
   2  12   6      213.29      144.63     33.78 o
   3  12   6      857.97      842.14    109.62 o
   4  12   6       25.67       39.92     19.63 o
   5  12   6      197.29      205.55     50.75 o
   6  12   6      186.54      124.14     44.69 o
   7  12   6        7.09      133.83     45.83 o
   8  12   6      178.08      310.80     60.48 o
   9  12   6        5.94       44.70     22.18 o
 -11  13   6      398.18      316.73    119.56 o
 -10  13   6        4.89       53.82     50.24 o
  -9  13   6      251.17      198.82     56.99 o
  -8  13   6      204.71       93.30     38.19 o
  -7  13   6     5278.85     5884.36    211.39 o
  -6  13   6      581.92      542.64     83.03 o
  -5  13   6       93.68      191.61     39.02 o
  -4  13   6      712.04      601.56     85.40 o
  -3  13   6      358.74      523.62     70.87 o
  -2  13   6     1003.01      972.61     88.74 o
  -1  13   6      692.09      747.68    102.26 o
   0  13   6      267.82      246.84     46.29 o
   1  13   6       31.69       95.36     39.23 o
   2  13   6        4.59       35.62     14.94 o
   3  13   6     5919.76     6143.75     95.01 o
   4  13   6       33.73       21.48     20.36 o
   5  13   6     1294.01     1192.30    225.39 o
   6  13   6      473.57      503.30     99.08 o
   7  13   6      799.31      961.12    134.80 o
   8  13   6      646.04      744.87     98.57 o
 -10  14   6      114.03      193.20     57.39 o
  -9  14   6       27.73       92.23     58.05 o
  -8  14   6      127.28      107.87     68.72 o
  -7  14   6      110.20       80.27     43.31 o
  -6  14   6      476.40      430.83     99.29 o
  -5  14   6      132.49       97.14     18.95 o
  -4  14   6      390.48      360.40     51.01 o
  -3  14   6      384.11      386.02     81.24 o
  -2  14   6      402.65      355.93     55.46 o
  -1  14   6      330.38      419.64     58.69 o
   0  14   6      405.54      421.30     74.31 o
   1  14   6        7.92       35.13     15.50 o
   2  14   6      521.41      414.70     80.92 o
   3  14   6      219.01      189.29    113.09 o
   4  14   6      935.48      849.38    151.74 o
   5  14   6      729.66      695.55    145.34 o
   6  14   6       55.55      137.12     39.63 o
   7  14   6      161.73      160.91     66.86 o
  -9  15   6       64.21      129.27     70.85 o
  -8  15   6      421.25      272.60     68.99 o
  -7  15   6     1408.47     1600.92    207.35 o
  -6  15   6        3.51       44.99     17.30 o
  -5  15   6      198.13      160.19     59.64 o
  -4  15   6       56.33       68.80     30.80 o
  -3  15   6      366.80      289.85     54.23 o
  -2  15   6     3399.97     4060.89    249.99 o
  -1  15   6      436.95      315.83     51.32 o
   0  15   6      352.85      491.20    123.42 o
   1  15   6       75.54       62.56     24.22 o
   2  15   6       55.55       80.20     30.53 o
   3  15   6     1328.29     1183.08    262.59 o
   4  15   6       39.94       46.78     16.47 o
   5  15   6      427.28      430.26    125.76 o
   6  15   6        0.50       49.25     48.75 o
   7  15   6      297.85      300.91    115.60 o
  -9  16   6        0.17       49.72     36.25 o
  -8  16   6      150.69      290.86    100.30 o
  -7  16   6      253.91      164.92     46.53 o
  -6  16   6      447.43      384.91    122.77 o
  -5  16   6      663.58      584.17    157.98 o
  -4  16   6       19.18       44.39     22.95 o
  -3  16   6     1379.95     1117.53    167.67 o
  -2  16   6       44.68      154.85     33.55 o
  -1  16   6      752.30      560.57    160.56 o
   0  16   6      579.26      397.26     78.66 o
   1  16   6      236.00      172.35     31.71 o
   2  16   6     1156.56     1031.36    194.67 o
   3  16   6       61.08       75.25     42.51 o
   4  16   6      843.47      711.19    165.54 o
   5  16   6      155.79       76.43     27.74 o
   6  16   6       78.64       63.29     27.01 o
  -8  17   6       30.45       74.69     44.48 o
  -7  17   6       14.02      123.14     66.44 o
  -5  17   6       28.34       96.87     43.86 o
  -4  17   6      241.37      128.59     81.29 o
  -3  17   6      266.84      365.58     68.03 o
  -2  17   6      183.58      102.02     41.57 o
  -1  17   6       24.21       42.48     27.18 o
   0  17   6        8.97       44.17     29.46 o
   1  17   6       58.05       72.18     48.23 o
   2  17   6        0.97       53.68     36.45 o
   3  17   6        4.24        0.62     26.32 o
   4  17   6       15.10       66.22     28.12 o
   5  17   6        0.01       70.12     34.38 o
  -7  18   6       85.77       69.58     68.01 o
  -6  18   6      177.39      243.57     85.53 o
  -5  18   6      276.75      410.53    108.82 o
  -4  18   6       61.90      125.99    114.43 o
  -3  18   6      435.33      412.61    104.54 o
  -2  18   6        0.03       16.86     24.70 o
  -1  18   6      484.77      555.56    114.03 o
   0  18   6      140.21       81.92     34.96 o
   1  18   6      134.27      220.55     61.15 o
   2  18   6      585.55      547.97    133.01 o
   3  18   6       84.70       51.35     72.62 o
   4  18   6      336.40      312.23     82.70 o
  -5  19   6       12.13      117.72     93.82 o
  -4  19   6      141.02      181.51     84.16 o
  -3  19   6       16.69       70.24     56.40 o
  -2  19   6      491.78      476.66    137.85 o
  -1  19   6      261.87      317.90    145.90 o
   0  19   6      145.61      145.37     89.46 o
   1  19   6      238.24      172.20     70.58 o
   2  19   6       17.76       -7.05     57.88 o
   3  19   6      149.16      215.05     75.97 o
  -3  20   6       40.10      109.82     63.35 o
  -2  20   6       13.46       -6.47     52.41 o
  -1  20   6       41.95      160.79     73.23 o
   0  20   6        0.11       17.04     56.83 o
   1  20   6      116.71      142.53     68.71 o
 -13   1   7      164.31      189.89     92.59 o
 -12   1   7      653.33      570.45    117.03 o
 -11   1   7      670.27      684.70    105.08 o
 -10   1   7     1433.80     1559.16    128.77 o
  -9   1   7      155.04      138.76     30.89 o
  -8   1   7     2052.47     2063.03    134.17 o
  -7   1   7      115.99      149.33     19.78 o
  -6   1   7     1893.65     2054.47    109.51 o
  -5   1   7      137.99      184.63     28.11 o
  -4   1   7     1054.08     1150.61     82.00 o
  -3   1   7     5359.34     5842.86     72.74 o
  -2   1   7      110.25       71.09      9.65 o
  -1   1   7      978.92     1015.40     62.66 o
   0   1   7     1818.08     1875.20     73.50 o
   1   1   7     1058.89      977.29     61.12 o
   2   1   7     5277.77     5524.49     89.66 o
   3   1   7     1406.00     1322.76     83.19 o
   4   1   7     2134.55     2328.77     98.69 o
   5   1   7       93.20      131.56     31.35 o
   6   1   7     1464.02     1571.84    129.41 o
   7   1   7      317.97      233.94     68.55 o
   8   1   7     1172.11     1087.57    195.84 o
   9   1   7      523.22      348.14     61.39 o
  10   1   7       59.98      169.60     53.09 o
 -13   2   7       41.57       28.73     18.50 o
 -12   2   7      134.47      111.31     32.82 o
 -11   2   7        2.42       39.14     29.31 o
 -10   2   7      284.31      240.55     43.80 o
  -9   2   7      289.52      397.89     52.92 o
  -8   2   7      380.28      426.04     38.27 o
  -7   2   7     1404.11     1452.36    107.13 o
  -6   2   7       41.01       95.12     18.90 o
  -5   2   7      755.44      738.12     55.11 o
  -4   2   7      204.96      166.54     16.86 o
  -3   2   7      270.75      421.42     32.42 o
  -2   2   7    12876.54    13481.88    130.71 o
  -1   2   7      520.54      574.87     66.80 o
   0   2   7     1638.74     1675.63     63.33 o
   1   2   7      384.58      581.30     58.14 o
   2   2   7      908.05      872.96     92.45 o
   3   2   7     4510.89     4483.12     92.27 o
   4   2   7      264.77      262.90     34.35 o
   5   2   7     1473.31     1552.65    136.77 o
   6   2   7        8.40       22.63     33.30 o
   7   2   7       11.29       34.56     33.51 o
   8   2   7     1139.40     1266.64    282.13 o
   9   2   7      119.96      232.76    117.92 o
  10   2   7      398.68      341.51    121.30 o
 -13   3   7       58.12       74.80     23.79 o
 -12   3   7       84.05       55.21     29.21 o
 -11   3   7        1.08      123.06     37.60 o
 -10   3   7      702.57      627.14    117.76 o
  -9   3   7        0.82       58.45     20.21 o
  -8   3   7     1196.49     1351.26     88.68 o
  -7   3   7      147.03      222.26     26.71 o
  -6   3   7        0.75       54.57     23.33 o
  -5   3   7      240.86      367.98     32.88 o
  -4   3   7      355.10      397.75     60.98 o
  -3   3   7     1677.64     1815.30     80.34 o
  -2   3   7      344.33      475.72     40.22 o
  -1   3   7     1411.58     1449.86     93.09 o
   0   3   7     1730.96     1939.65     54.20 o
   1   3   7      227.64      277.65     35.42 o
   2   3   7     4159.48     4114.36     74.55 o
   3   3   7       89.57      123.05     29.15 o
   4   3   7      679.22      868.19     76.65 o
   5   3   7       13.68       11.65     20.49 o
   6   3   7      625.75      663.22     94.30 o
   7   3   7       64.76      103.49     37.73 o
   8   3   7      187.17      160.27     83.39 o
   9   3   7       74.86      192.13     50.37 o
  10   3   7       33.83       20.57     23.37 o
 -13   4   7       13.18       40.36     22.82 o
 -12   4   7      346.92      337.43     84.82 o
 -11   4   7      243.42      204.25     56.28 o
 -10   4   7      286.59      294.37     53.42 o
  -9   4   7     1183.53      988.73     94.45 o
  -8   4   7       27.99       62.37     20.87 o
  -7   4   7     5314.48     5620.97    121.65 o
  -6   4   7     1360.84     1435.95     49.65 o
  -5   4   7     3706.06     3989.39    139.21 o
  -4   4   7     1704.03     1457.42     76.72 o
  -3   4   7      282.39      364.60     45.05 o
  -2   4   7     8995.72     8986.78    229.75 o
  -1   4   7       71.93       64.14     64.83 o
   0   4   7     5193.59     4804.36     90.83 o
   1   4   7     1500.98     1667.84     37.41 o
   2   4   7     2356.67     2432.54     89.95 o
   3   4   7     4551.00     4431.71    136.36 o
   4   4   7      746.76      552.95     64.28 o
   5   4   7     2426.33     2635.57     82.97 o
   6   4   7      375.06      335.10     60.58 o
   7   4   7     1571.17     2180.58    175.87 o
   8   4   7     1431.27      925.05    234.42 o
   9   4   7        1.44       29.47     47.68 o
  10   4   7      106.48       64.14     34.65 o
 -13   5   7       41.54       74.51     38.17 o
 -12   5   7        2.40       42.05     21.42 o
 -11   5   7       30.12       57.24     28.37 o
 -10   5   7       76.14       88.00     44.83 o
  -9   5   7        0.52       83.35     31.66 o
  -8   5   7      166.01      152.34     23.50 o
  -7   5   7        3.19       70.36     16.84 o
  -6   5   7      620.08      729.70     62.39 o
  -5   5   7     1735.53     1697.27     99.12 o
  -4   5   7     1355.33     1326.87    177.25 o
  -3   5   7       37.26       84.53     22.41 o
  -2   5   7      223.98      360.05     37.15 o
  -1   5   7       51.21       76.80     33.93 o
   0   5   7      127.14      143.27     15.15 o
   1   5   7        2.42       20.26     11.45 o
   2   5   7      319.14      369.02     41.93 o
   3   5   7        0.00       38.99     15.53 o
   4   5   7      361.79      402.35     37.42 o
   5   5   7      359.73      341.40     48.90 o
   6   5   7       58.12      155.05     44.65 o
   7   5   7       76.58      123.35     54.36 o
   8   5   7      300.19      170.72     52.25 o
   9   5   7      359.97      260.35     98.09 o
  10   5   7       74.83       80.61     46.47 o
 -13   6   7       42.49       64.60     49.28 o
 -12   6   7      424.84      414.55     68.01 o
 -11   6   7       77.00      104.76     45.88 o
 -10   6   7       22.91       57.48     18.91 o
  -9   6   7     1555.43     1531.96    184.11 o
  -8   6   7        5.72       56.36     19.55 o
  -7   6   7     1813.05     1901.93    154.89 o
  -6   6   7       81.04      100.35     33.59 o
  -5   6   7       77.85      127.86     50.95 o
  -4   6   7     6503.10     6979.47    202.15 o
  -3   6   7      326.30      325.07     53.13 o
  -2   6   7     1642.39     2006.51    158.88 o
  -1   6   7      121.25      240.57     50.20 o
   0   6   7     2451.06     2342.48     90.65 o
   1   6   7     2703.67     2970.06     58.72 o
   2   6   7     2692.80     3036.30     95.23 o
   3   6   7     2211.61     2260.95     67.33 o
   4   6   7      375.56      393.77     55.67 o
   5   6   7      402.61      327.78     58.95 o
   6   6   7      105.99      149.03     28.52 o
   7   6   7     3770.84     4238.10    593.53 o
   8   6   7     1037.27     1440.28    296.39 o
   9   6   7       79.89      181.45     48.41 o
  10   6   7      122.56       93.72     42.94 o
 -13   7   7       59.33      103.22     76.39 o
 -12   7   7      486.35      416.36    114.50 o
 -11   7   7      302.43      221.15     68.64 o
 -10   7   7      359.05      201.99     79.32 o
  -9   7   7        0.15       34.35     21.60 o
  -8   7   7     1045.16      985.83    172.46 o
  -7   7   7      144.25      137.90     20.17 o
  -6   7   7     1827.03     2053.73     99.27 o
  -5   7   7     1417.35     1529.79     60.48 o
  -4   7   7     1022.14     1027.77     53.21 o
  -3   7   7     1170.21     1241.45    100.92 o
  -2   7   7       53.33       55.43     23.09 o
  -1   7   7     4961.81     4969.67    116.32 o
   0   7   7      769.55      890.27     41.01 o
   1   7   7     1168.28     1138.78     59.73 o
   2   7   7     2314.10     2363.33     76.45 o
   3   7   7       39.48       68.70     28.54 o
   4   7   7     2794.79     3026.70    102.03 o
   5   7   7      191.16      180.51     37.67 o
   6   7   7      601.75      632.17     73.90 o
   7   7   7       36.31       90.28     49.84 o
   8   7   7      348.56      594.27    113.39 o
   9   7   7      424.76      201.42     73.12 o
  10   7   7        7.91       68.82     26.97 o
 -12   8   7       82.25       64.22     32.64 o
 -11   8   7       30.42       58.98     39.49 o
 -10   8   7       75.06       59.72     17.88 o
  -9   8   7      264.06      189.11     48.44 o
  -8   8   7      234.42      178.58     57.75 o
  -7   8   7       93.80      149.36     44.80 o
  -6   8   7        6.21       14.00     13.12 o
  -5   8   7       39.34       50.70     10.56 o
  -4   8   7      145.50      140.90     18.76 o
  -3   8   7      354.34      433.62     54.22 o
  -2   8   7      648.76      838.80    114.32 o
  -1   8   7        1.52       75.99     33.07 o
   0   8   7       20.61       67.43     24.17 o
   1   8   7      190.47      197.21     30.07 o
   2   8   7      195.33      259.08     33.92 o
   3   8   7        0.47       24.17     17.48 o
   4   8   7      455.81      487.65    132.75 o
   5   8   7      186.14      180.44     35.12 o
   6   8   7       16.03        1.91     26.05 o
   7   8   7      815.07      887.01    183.66 o
   8   8   7        3.15       47.95     43.43 o
   9   8   7       91.98      180.44     54.06 o
 -12   9   7      711.03      441.79    156.37 o
 -11   9   7     1076.99      618.39    166.15 o
 -10   9   7      209.72      285.95    116.83 o
  -9   9   7       34.89       47.25     47.29 o
  -8   9   7      926.96      839.06    112.11 o
  -7   9   7       14.93       38.31     29.90 o
  -6   9   7     1237.01     1367.60     68.85 o
  -5   9   7     1447.51     1248.08     65.93 o
  -4   9   7     2052.88     2115.82    112.93 o
  -3   9   7     2952.93     2742.43    235.59 o
  -2   9   7        6.57       58.51     30.36 o
  -1   9   7     7024.57     7913.24     90.56 o
   0   9   7      372.61      297.28     30.44 o
   1   9   7     1248.51     1406.72     64.47 o
   2   9   7     3333.29     3211.95    126.72 o
   3   9   7      132.60      122.84     35.87 o
   4   9   7     2766.11     3026.75    173.25 o
   5   9   7        5.01       23.78     30.97 o
   6   9   7      783.37      514.22    111.12 o
   7   9   7      408.33      320.30     65.40 o
   8   9   7      644.43      491.11    110.06 o
   9   9   7      335.83      356.29    124.18 o
 -12  10   7      108.74      102.62     36.64 o
 -11  10   7      113.81      129.60     39.61 o
 -10  10   7      226.74      140.83     50.03 o
  -9  10   7      651.51      376.41     85.67 o
  -8  10   7        0.90       33.65     20.65 o
  -7  10   7      135.83       75.35     21.85 o
  -6  10   7       19.41       26.69     11.90 o
  -5  10   7      128.79       94.73     16.53 o
  -4  10   7       23.74       26.45     10.93 o
  -3  10   7      525.39      458.89     54.11 o
  -2  10   7     3417.01     3709.79     67.82 o
  -1  10   7      367.60      379.43     41.84 o
   0  10   7      107.79      121.24     22.54 o
   1  10   7      421.13      369.66     40.70 o
   2  10   7      673.00      509.99     66.37 o
   3  10   7     1149.71     1252.90    108.39 o
   4  10   7       70.69       88.51     33.29 o
   5  10   7      545.52      569.98     90.41 o
   6  10   7      154.47      129.00     40.11 o
   7  10   7        8.72       53.64     34.20 o
   8  10   7      580.45      653.43    135.57 o
   9  10   7        9.50       63.94     43.35 o
 -11  11   7      117.10       76.49     54.35 o
 -10  11   7     1028.20      815.66    165.35 o
  -9  11   7      300.12      187.45     50.86 o
  -8  11   7      404.72      387.42     61.59 o
  -7  11   7       22.44       31.65     42.09 o
  -6  11   7      230.79      242.10     41.24 o
  -5  11   7       50.44       90.78     21.63 o
  -4  11   7      461.63      561.63    100.54 o
  -3  11   7     1295.88     1315.99     43.00 o
  -2  11   7      552.42      676.55     55.87 o
  -1  11   7     3648.61     4057.49     49.92 o
   0  11   7     1279.36     1209.47     94.72 o
   1  11   7      196.84      200.33     45.09 o
   2  11   7      796.15      938.93     65.52 o
   3  11   7     1517.96     1330.03    107.67 o
   4  11   7     1247.42     1457.74    137.39 o
   5  11   7        0.88       67.86     26.22 o
   6  11   7      669.59      689.54    148.45 o
   7  11   7        8.87       95.86     38.29 o
   8  11   7      484.46      456.53    110.72 o
 -11  12   7       77.81       39.88     31.94 o
 -10  12   7      346.83      237.23     89.79 o
  -9  12   7     1028.68      715.76    186.28 o
  -8  12   7       26.24       38.79     20.94 o
  -7  12   7     1677.97     1812.96    111.65 o
  -6  12   7      710.20      516.29     64.81 o
  -5  12   7      547.21      588.25     86.82 o
  -4  12   7      722.06      778.91     73.35 o
  -3  12   7        6.87       32.62     19.21 o
  -2  12   7     3845.10     4295.19    190.32 o
  -1  12   7     1030.84      985.98    152.08 o
   0  12   7      788.46      901.00    101.02 o
   1  12   7      111.16      177.62     28.23 o
   2  12   7     3200.43     3586.85    171.98 o
   3  12   7     3281.54     3452.73    231.45 o
   4  12   7      163.20      166.21     35.75 o
   5  12   7     1499.98     1275.01    227.92 o
   6  12   7       47.97       70.20     48.36 o
   7  12   7      362.82      443.76     89.80 o
   8  12   7      362.94      220.61     57.04 o
 -10  13   7        0.46       46.44     65.46 o
  -9  13   7      168.49      181.93     53.93 o
  -8  13   7      207.62      264.23     67.86 o
  -7  13   7       31.38       55.04     38.05 o
  -6  13   7      128.50       44.03     16.37 o
  -5  13   7      191.19      147.55     34.96 o
  -4  13   7        4.22       24.13     33.28 o
  -3  13   7       39.92       37.12     13.34 o
  -2  13   7      358.73      392.72     57.04 o
  -1  13   7       12.67       37.25     18.06 o
   0  13   7        8.94       31.20     24.92 o
   1  13   7      242.05      131.23     39.53 o
   2  13   7      709.26      533.85     92.61 o
   3  13   7      378.38      278.55     58.20 o
   4  13   7        8.95       41.49     17.90 o
   5  13   7      397.99      400.33     62.25 o
   6  13   7      144.08      194.97     50.05 o
   7  13   7       14.89       37.34     33.16 o
  -9  14   7      574.66      624.17    215.08 o
  -8  14   7      231.20      111.05     42.71 o
  -7  14   7      115.42       60.89     51.57 o
  -6  14   7      530.48      291.17     70.36 o
  -5  14   7      667.89      801.39    116.81 o
  -4  14   7      260.99      368.16     58.78 o
  -3  14   7      123.25       87.66     69.94 o
  -2  14   7      926.61      916.30    103.59 o
  -1  14   7        0.75       25.94     18.11 o
   0  14   7      469.08      474.94     82.00 o
   1  14   7     3093.38     3448.65    232.82 o
   2  14   7     3079.29     3096.70    341.61 o
   3  14   7       52.85      125.95     87.56 o
   4  14   7       32.70       51.50     34.00 o
   5  14   7     1121.54     1199.07    206.22 o
   6  14   7       25.36       42.69     26.86 o
   7  14   7      560.02      351.74    109.47 o
  -9  15   7       16.33       60.62     52.22 o
  -8  15   7      545.09      854.84    173.81 o
  -7  15   7       26.16       70.46     55.27 o
  -6  15   7      214.16      199.39     77.41 o
  -5  15   7      283.32      202.13     51.91 o
  -4  15   7      159.10      162.65     52.31 o
  -3  15   7      177.72      178.02     52.81 o
  -2  15   7        0.43       54.22     21.30 o
  -1  15   7      824.00      669.53    132.42 o
   0  15   7      890.54      845.00    168.64 o
   1  15   7      348.05      411.52    108.59 o
   2  15   7      546.24      420.04    138.83 o
   3  15   7       47.34       54.29     30.30 o
   4  15   7     1042.99      849.90    146.99 o
   5  15   7      207.20      142.84     60.00 o
   6  15   7      152.34      119.93     49.98 o
  -8  16   7      257.03      249.36     95.59 o
  -7  16   7       26.27       48.60     49.74 o
  -6  16   7        3.84       54.41     36.08 o
  -5  16   7       69.29       43.35     50.94 o
  -4  16   7        0.74       -2.22     20.90 o
  -3  16   7      161.75       87.82     26.35 o
  -2  16   7      861.98      949.95    172.87 o
  -1  16   7       31.07       51.43     31.37 o
   0  16   7      353.60      186.64     44.46 o
   1  16   7       83.86       50.22     47.85 o
   2  16   7      865.02      927.63    124.58 o
   3  16   7       28.04       48.76     28.18 o
   4  16   7      106.57       56.74     45.38 o
   5  16   7       31.45       59.63     50.59 o
  -7  17   7       25.53      117.96     55.31 o
  -6  17   7      428.08      587.17    159.08 o
  -5  17   7      208.13      215.14     95.51 o
  -4  17   7        0.54      146.86     66.53 o
  -3  17   7     2226.81     1699.39    518.82 o
  -2  17   7      140.42       94.34     86.28 o
  -1  17   7      473.62      476.66    196.77 o
   0  17   7      114.39       79.92     62.52 o
   1  17   7      696.90      756.69    161.45 o
   2  17   7     1055.20      902.41    311.90 o
   3  17   7      126.66       94.00     36.30 o
   4  17   7      445.98      254.07    208.77 o
  -6  18   7       14.16       87.56     68.73 o
  -5  18   7        0.25       12.27     55.99 o
  -4  18   7      585.86      625.15    302.45 o
  -3  18   7      143.81      172.35     68.82 o
  -2  18   7        1.12       82.66     37.38 o
  -1  18   7      168.28      143.08     73.60 o
   0  18   7       93.22       65.11     42.52 o
   1  18   7       83.95      162.05    124.17 o
   2  18   7        2.16      121.05     74.29 o
   3  18   7      130.69      164.14     64.00 o
  -4  19   7       58.58       65.99     91.98 o
  -3  19   7      121.89      228.49    104.43 o
  -2  19   7       30.10       81.89     62.75 o
  -1  19   7      235.29      144.53     88.48 o
   0  19   7       24.15       88.11     92.41 o
   1  19   7       51.34      197.69     97.69 o
   2  19   7      237.42      323.44    172.01 o
 -13   0   8     1271.40      759.04    327.82 o
 -12   0   8       38.34       11.41     34.29 o
 -11   0   8       53.63       54.24     27.92 o
 -10   0   8      149.08      161.19     48.25 o
  -9   0   8      180.14      114.25     33.52 o
  -8   0   8     2733.55     2845.99    121.98 o
  -7   0   8      147.23      160.55     40.39 o
  -6   0   8     3106.87     3239.57    126.60 o
  -5   0   8       42.05       93.92     35.92 o
  -4   0   8    10126.27    11687.23    482.18 o
  -3   0   8    78984.79    87687.56   1234.18 o
  -2   0   8    14841.62    15985.16    367.24 o
  -1   0   8     8558.04     8439.32    205.80 o
   0   0   8     1290.22      964.13    125.16 o
   1   0   8     5839.92     6239.43    408.43 o
   2   0   8     1198.35     1298.59    117.35 o
   3   0   8     1512.26     1490.07     75.66 o
   4   0   8     2340.73     2227.60    149.60 o
   5   0   8      231.80      283.93     73.84 o
   6   0   8      822.11      791.78    122.91 o
   7   0   8     1387.37     1243.11    478.48 o
   8   0   8     1121.56     1302.49    255.91 o
   9   0   8      303.69      343.92     88.93 o
  10   0   8        9.14        9.79     56.06 o
 -13   1   8        3.58      108.21     41.98 o
 -12   1   8       44.57       55.87     25.24 o
 -11   1   8       17.99       40.54     22.38 o
 -10   1   8       43.34       51.62     23.01 o
  -9   1   8       76.88       96.68     36.86 o
  -8   1   8      268.48      275.17     34.62 o
  -7   1   8      158.06      201.71     25.40 o
  -6   1   8       24.61       23.70     15.03 o
  -5   1   8      230.58      327.24     32.58 o
  -4   1   8     4933.14     5603.03    189.42 o
  -3   1   8     5840.52     6796.37    136.67 o
  -2   1   8      201.62      253.24     22.18 o
  -1   1   8      248.33      331.31     33.57 o
   0   1   8      109.67       68.46     16.69 o
   1   1   8     1963.93     2116.48     64.07 o
   2   1   8     2012.11     2143.21     71.65 o
   3   1   8       13.92       89.99     24.18 o
   4   1   8        9.04       50.31     19.29 o
   5   1   8       34.08       58.18     27.50 o
   6   1   8      789.23      585.45    110.35 o
   7   1   8      371.19      296.12     79.61 o
   8   1   8      107.49      105.13     62.09 o
   9   1   8       33.44       83.30     32.82 o
  10   1   8       28.51      103.07     61.22 o
 -13   2   8      281.14      121.65     44.54 o
 -12   2   8       23.57       54.29     25.68 o
 -11   2   8      361.22      300.40     70.37 o
 -10   2   8      602.91      575.84     78.64 o
  -9   2   8       48.52       58.99     17.64 o
  -8   2   8        1.76       47.59     15.94 o
  -7   2   8       56.48       69.85     18.76 o
  -6   2   8      876.76     1070.97     87.26 o
  -5   2   8      720.58      756.10     52.26 o
  -4   2   8      253.87      288.45     31.26 o
  -3   2   8     3226.05     3186.83     52.89 o
  -2   2   8       85.17       99.06     12.71 o
  -1   2   8     3791.25     3762.32     87.02 o
   0   2   8      800.82      987.40     66.24 o
   1   2   8     4467.45     4450.90     89.75 o
   2   2   8     1371.43     1722.07     55.67 o
   3   2   8      216.84      288.86     31.42 o
   4   2   8     1098.73     1299.77    116.95 o
   5   2   8      130.81      186.71     33.92 o
   6   2   8       89.93      110.47     34.80 o
   7   2   8      111.01      194.44     49.82 o
   8   2   8      700.15      464.02    110.48 o
   9   2   8      370.31      368.54     79.83 o
  10   2   8       25.23      107.99     37.13 o
 -13   3   8      104.24       81.50     43.36 o
 -12   3   8      330.56      335.66    104.36 o
 -11   3   8      106.23      167.25     52.62 o
 -10   3   8      346.16      338.19     60.98 o
  -9   3   8     1223.79     1229.75    113.83 o
  -8   3   8      104.36      128.03     39.62 o
  -7   3   8      958.62      945.55     85.95 o
  -6   3   8      259.90      328.16     35.60 o
  -5   3   8     2348.65     2300.06     56.97 o
  -4   3   8     1021.90     1014.53     45.92 o
  -3   3   8      558.84      642.72     39.94 o
  -2   3   8     2540.99     2487.27    138.33 o
  -1   3   8       17.14       24.64      9.51 o
   0   3   8     2428.32     2470.16     89.69 o
   1   3   8     4672.83     4985.53     83.92 o
   2   3   8      675.78      697.70     78.44 o
   3   3   8      871.27      873.01     90.21 o
   4   3   8      425.61      378.76     46.45 o
   5   3   8     2963.63     2886.08    105.12 o
   6   3   8      559.59      552.74     75.24 o
   7   3   8     1065.20     1345.18    156.47 o
   8   3   8      789.76      754.50    132.57 o
   9   3   8        1.88      123.04     81.86 o
  10   3   8       98.16       76.53     34.80 o
 -13   4   8        4.90       38.18     44.45 o
 -12   4   8        1.85       50.06     20.40 o
 -11   4   8       44.42       90.01     35.24 o
 -10   4   8      230.18      192.79     44.31 o
  -9   4   8        2.36       64.21     28.06 o
  -8   4   8      621.56      532.21     61.77 o
  -7   4   8      614.87      645.48     51.46 o
  -6   4   8       11.31       34.75     12.33 o
  -5   4   8      835.43      766.26     53.45 o
  -4   4   8      224.83      242.47     40.16 o
  -3   4   8     3195.15     3526.80    149.79 o
  -2   4   8       44.23       61.23     29.58 o
  -1   4   8       27.98       89.29     50.24 o
   0   4   8      127.93      176.26     24.09 o
   1   4   8     1445.72     1689.95     47.73 o
   2   4   8     1935.41     2008.88     69.72 o
   3   4   8      805.77      745.89     80.33 o
   4   4   8      471.95      497.00     72.97 o
   5   4   8        6.32       38.05     33.91 o
   6   4   8       88.80      197.06     43.87 o
   7   4   8      210.71      250.26     61.98 o
   8   4   8       86.06       89.03     60.92 o
   9   4   8       27.04      149.71     46.33 o
 -13   5   8      126.29       94.46     63.46 o
 -12   5   8      390.18      309.94     79.84 o
 -11   5   8      274.87      192.02     45.84 o
 -10   5   8      226.68      216.46     59.74 o
  -9   5   8     1307.69     1239.84    148.36 o
  -8   5   8       16.84       39.41     17.64 o
  -7   5   8     3238.54     3388.17     72.69 o
  -6   5   8      102.82      157.34     20.53 o
  -5   5   8     2469.25     2516.99     85.51 o
  -4   5   8     3153.54     3421.60    186.33 o
  -3   5   8        1.04       31.69     20.53 o
  -2   5   8     2713.73     2762.24    153.99 o
  -1   5   8      743.64      792.45     66.18 o
   0   5   8     3744.81     3902.66     70.95 o
   1   5   8      657.42      733.37     86.18 o
   2   5   8     1015.05     1148.79     84.08 o
   3   5   8     3061.70     3165.95    138.59 o
   4   5   8     1321.77     1299.08    109.38 o
   5   5   8     2988.00     3529.02    182.82 o
   6   5   8        4.02       67.90     26.03 o
   7   5   8     1729.49     2026.36    258.84 o
   8   5   8      707.46      457.74    127.88 o
   9   5   8       21.42      144.76     54.49 o
 -12   6   8      186.35      142.31     42.42 o
 -11   6   8      134.72      206.98     53.37 o
 -10   6   8      239.46      124.06     56.36 o
  -9   6   8      115.30       80.61     22.48 o
  -8   6   8      934.62      821.04    107.79 o
  -7   6   8      172.72      131.40     94.69 o
  -6   6   8      928.02      816.85     63.44 o
  -5   6   8       61.19       50.24     12.59 o
  -4   6   8     1486.32     1598.20    162.80 o
  -3   6   8      238.02      206.59     35.03 o
  -2   6   8      173.58      208.99     68.87 o
  -1   6   8     1219.84     1383.20    109.95 o
   0   6   8      841.82      863.91     43.86 o
   1   6   8     1072.35     1134.28     66.81 o
   2   6   8     3835.51     3548.81     84.56 o
   3   6   8        3.60       35.56     20.13 o
   4   6   8     1312.58     1157.51    108.60 o
   5   6   8       87.26       88.86     34.05 o
   6   6   8      114.23       47.54     26.87 o
   7   6   8        6.87       34.62     75.05 o
   8   6   8      418.37      633.13    232.75 o
   9   6   8      671.72      624.33    164.24 o
 -12   7   8      870.74      478.23    126.11 o
 -11   7   8      223.00      106.00     55.55 o
 -10   7   8       72.42       36.35     21.69 o
  -9   7   8      264.41      249.45     41.58 o
  -8   7   8      244.70      184.38     38.94 o
  -7   7   8      777.33      661.78     57.74 o
  -6   7   8        4.08       27.00     14.36 o
  -5   7   8      116.91      211.09     34.15 o
  -4   7   8     1027.11     1251.88    120.12 o
  -3   7   8     1055.38     1063.04    192.59 o
  -2   7   8      707.62      872.57    132.38 o
  -1   7   8      978.38     1138.84     83.55 o
   0   7   8       48.24       41.40     19.60 o
   1   7   8     1539.67     1630.57     74.81 o
   2   7   8     1274.49     1231.60     69.72 o
   3   7   8      136.21      186.43     33.67 o
   4   7   8     1862.69     2064.70    137.15 o
   5   7   8      240.84      139.35     39.95 o
   6   7   8      430.36      414.17    151.43 o
   7   7   8     1452.55      829.44    243.17 o
   8   7   8      118.01      114.53    103.53 o
   9   7   8       50.89      102.13     54.29 o
 -12   8   8       19.94       47.91     22.49 o
 -11   8   8        6.51       59.08     25.49 o
 -10   8   8      224.99      151.09     37.84 o
  -9   8   8       44.04       58.44     21.83 o
  -8   8   8     1324.57     1247.38    141.54 o
  -7   8   8       47.54       34.80     18.32 o
  -6   8   8      234.16      254.81     46.92 o
  -5   8   8     1264.01     1330.08    131.25 o
  -4   8   8      485.37      482.41     76.23 o
  -3   8   8     6218.69     7322.03    306.83 o
  -2   8   8      603.86      747.81    107.64 o
  -1   8   8     6520.73     6927.31    183.05 o
   0   8   8        0.84       23.99      9.78 o
   1   8   8     1940.77     2068.91     91.39 o
   2   8   8     2033.54     2075.23    104.72 o
   3   8   8      401.51      419.83     86.34 o
   4   8   8      815.83      949.21    116.13 o
   5   8   8      411.36      499.03     74.93 o
   6   8   8     1874.92     1815.49    239.01 o
   7   8   8      168.46      221.07     62.26 o
   8   8   8      412.24      470.17    111.40 o
   9   8   8      459.31      370.22     64.80 o
 -12   9   8      113.38       47.87     23.47 o
 -11   9   8       14.60       65.55     43.40 o
 -10   9   8        0.23       85.55     35.82 o
  -9   9   8       12.78       22.85     11.95 o
  -8   9   8       11.85       23.09     13.97 o
  -7   9   8       19.51       25.64     14.31 o
  -6   9   8       75.56       71.76     15.01 o
  -5   9   8      195.22      134.39     48.56 o
  -4   9   8     1053.65      806.22    129.88 o
  -3   9   8      239.38      152.26     30.80 o
  -2   9   8       47.29       94.38     27.73 o
  -1   9   8        2.58       95.76     47.65 o
   0   9   8      101.71      165.92     26.19 o
   1   9   8      344.96      276.02     31.86 o
   2   9   8       20.85       30.79     23.04 o
   3   9   8      123.46       58.59     34.28 o
   4   9   8      431.82      319.59     64.39 o
   5   9   8      563.37      683.11     92.75 o
   6   9   8      729.63      563.35    157.21 o
   7   9   8      112.09       70.42     30.82 o
   8   9   8      237.75      258.62     70.56 o
 -11  10   8      244.06      217.22     69.83 o
 -10  10   8      362.99      264.91     82.47 o
  -9  10   8        0.11       25.22     10.68 o
  -8  10   8      182.29       96.62     26.70 o
  -7  10   8       48.36       39.62     14.21 o
  -6  10   8      602.85      445.14     59.39 o
  -5  10   8      253.93      185.69    106.88 o
  -4  10   8     1401.81     1853.63    291.65 o
  -3  10   8      868.08      957.07    249.19 o
  -2  10   8      178.50      214.81     94.10 o
  -1  10   8     3310.99     3466.01    129.40 o
   0  10   8      194.45      220.89     27.91 o
   1  10   8     1146.13     1376.96    100.45 o
   2  10   8      264.75      293.85     46.35 o
   3  10   8     1099.23     1203.21     83.12 o
   4  10   8      895.84      789.47    150.03 o
   5  10   8       44.68       90.81     21.77 o
   6  10   8      761.68      689.53    207.20 o
   7  10   8       11.93       46.01     37.68 o
   8  10   8      330.75      268.49     69.08 o
 -11  11   8       13.25       79.25     59.44 o
 -10  11   8      552.08      401.58    164.31 o
  -9  11   8      606.79      415.68    135.10 o
  -8  11   8       66.11       48.12     19.05 o
  -7  11   8      556.57      582.10    130.42 o
  -6  11   8      278.19      157.46     35.93 o
  -5  11   8      518.77      467.98     59.97 o
  -4  11   8     1405.81     1422.27    334.19 o
  -3  11   8       83.21       32.69     52.33 o
  -2  11   8     1650.90     1812.48    217.11 o
  -1  11   8      267.10      378.02    134.39 o
   0  11   8      797.33      749.65     74.92 o
   1  11   8      185.89      185.10     34.28 o
   2  11   8      921.92     1009.85     76.39 o
   3  11   8      509.75      346.08     85.82 o
   4  11   8        1.65       50.70     20.46 o
   5  11   8     1103.46      975.61    258.26 o
   6  11   8      313.67      353.66     76.56 o
   7  11   8      319.72      218.62     61.33 o
   8  11   8      222.17      183.18     63.93 o
 -10  12   8      414.40      417.67    169.26 o
  -9  12   8       48.34       83.38     59.20 o
  -8  12   8      244.74       48.49     98.13 o
  -7  12   8      152.18      120.53     59.72 o
  -6  12   8       63.39       34.98     37.07 o
  -5  12   8      196.75      133.17     30.95 o
  -4  12   8      556.48      809.82    207.90 o
  -3  12   8      202.19      401.70    144.05 o
  -2  12   8       16.39       60.25     50.76 o
  -1  12   8        0.22       31.37     16.12 o
   0  12   8        7.19       40.51     25.12 o
   1  12   8      452.92      467.42     84.90 o
   2  12   8      822.73      479.77     81.45 o
   3  12   8      293.54      225.53     41.78 o
   4  12   8       13.11       21.01     30.58 o
   5  12   8       75.03       64.58     47.53 o
   6  12   8      215.32      252.33     57.44 o
   7  12   8       89.19       90.34     33.54 o
 -10  13   8      362.92      446.22    100.20 o
  -9  13   8      321.33      252.20     88.83 o
  -8  13   8       37.91       71.08     32.29 o
  -7  13   8      666.03      766.07    141.34 o
  -6  13   8       20.64       39.12     17.92 o
  -5  13   8     1601.57     1551.59    111.92 o
  -4  13   8     1626.71     1649.95    111.64 o
  -3  13   8       51.19      146.68    102.99 o
  -2  13   8      123.85      125.09     23.20 o
  -1  13   8       22.56       43.75     14.93 o
   0  13   8     3550.36     4019.60    238.30 o
   1  13   8       56.61       31.08     30.12 o
   2  13   8        9.91       36.32     16.95 o
   3  13   8     1177.31     1389.78    230.81 o
   4  13   8      411.80      412.57     93.33 o
   5  13   8     1214.62     1350.38    157.53 o
   6  13   8       49.83       -7.53     26.99 o
  -9  14   8      107.75      280.36     76.58 o
  -8  14   8        0.52       51.17     43.39 o
  -7  14   8       11.02       36.15     46.75 o
  -6  14   8      291.33      200.94    221.80 o
  -5  14   8      307.83      314.78     90.20 o
  -4  14   8      229.91      303.54    131.51 o
  -3  14   8      876.12     1297.67    222.39 o
  -2  14   8       42.16       27.55     15.46 o
  -1  14   8     1305.60     1051.18    107.82 o
   0  14   8      326.49      219.18     56.65 o
   1  14   8      235.51      199.41    152.67 o
   2  14   8     1011.56      526.38    231.37 o
   3  14   8      175.02       70.96     99.33 o
   4  14   8      226.22      119.63     61.11 o
   5  14   8       21.77       67.79     52.29 o
   6  14   8      153.20      182.03     58.69 o
  -9  15   8       10.32      116.67     68.47 o
  -8  15   8       24.32       18.87     45.32 o
  -7  15   8      162.13      198.84     77.56 o
  -6  15   8       10.10      139.55     72.62 o
  -5  15   8       92.82      171.64     76.75 o
  -4  15   8      844.48      588.28    242.09 o
  -3  15   8      811.02     1045.50    334.19 o
  -2  15   8      146.61      160.90     45.34 o
  -1  15   8      115.54        5.11     59.86 o
   0  15   8      305.80      342.17    108.92 o
   1  15   8       59.81       54.98     46.47 o
   2  15   8     1162.74     1660.79    186.90 o
   3  15   8        0.29       40.59     40.42 o
   4  15   8       18.97       29.37     40.95 o
   5  15   8      183.15      146.31     97.48 o
  -8  16   8      368.72      342.92    115.76 o
  -7  16   8       33.97       37.00     54.21 o
  -6  16   8      157.05      124.24     77.88 o
  -5  16   8      187.51      126.30     92.77 o
  -4  16   8      203.80      356.36    137.48 o
  -3  16   8     1391.76     1450.37    265.01 o
  -2  16   8       65.00       33.96     35.81 o
  -1  16   8      680.60     1030.60    261.82 o
   0  16   8       29.66      117.42     70.99 o
   1  16   8      965.63     1154.91    260.22 o
   2  16   8      373.04      514.16    104.69 o
   3  16   8      115.80      463.67    161.18 o
   4  16   8      383.66      241.25    107.84 o
  -7  17   8       16.42       73.94     46.52 o
  -6  17   8       23.21       63.47     53.74 o
  -5  17   8       10.92       50.44     37.12 o
  -4  17   8       98.94       61.87     58.18 o
  -3  17   8        8.11       65.77     34.08 o
  -2  17   8        3.77       -2.38     45.75 o
  -1  17   8       10.75        8.40     49.62 o
   0  17   8       27.11      155.01     68.80 o
   1  17   8      183.71      107.83     88.62 o
   2  17   8        0.09       37.30     42.84 o
   3  17   8       29.14      -36.61     63.55 o
  -5  18   8      103.89       98.19     61.57 o
  -4  18   8       77.29      286.03     81.92 o
  -3  18   8      204.55      226.21     86.56 o
  -2  18   8       71.27      225.15     94.67 o
  -1  18   8      598.26      623.40    257.26 o
   0  18   8       69.52       74.43     47.64 o
   1  18   8      192.19      303.38     86.94 o
   2  18   8       75.05       64.49     58.18 o
  -2  19   8      261.65      158.44     93.81 o
  -1  19   8        1.74      103.47     81.80 o
 -13   1   9      245.03       82.14     44.48 o
 -12   1   9      304.63      257.13     61.14 o
 -11   1   9      331.85      292.35     72.75 o
 -10   1   9       63.55       60.93     19.23 o
  -9   1   9       46.82       68.18     18.48 o
  -8   1   9     2463.55     2799.17    148.74 o
  -7   1   9       14.47       35.01     12.03 o
  -6   1   9     2863.13     3209.11    132.23 o
  -5   1   9      957.29     1140.17     63.84 o
  -4   1   9     3355.40     3598.36     99.25 o
  -3   1   9     1717.91     1784.76     68.72 o
  -2   1   9       35.48       23.98     12.56 o
  -1   1   9     3117.11     3310.72     71.63 o
   0   1   9      111.17      104.13     22.65 o
   1   1   9     1415.84     1658.99    114.90 o
   2   1   9     1016.59     1055.56     70.04 o
   3   1   9       63.38      101.85     28.96 o
   4   1   9     1344.69     1237.26     93.67 o
   5   1   9      115.24      193.99     40.03 o
   6   1   9     2926.68     3101.39    211.33 o
   7   1   9       43.58       84.54     52.78 o
   8   1   9     1291.27      922.67    265.72 o
   9   1   9      272.59      254.24     89.49 o
 -13   2   9      142.53       70.50     40.63 o
 -12   2   9      163.77      130.05     58.57 o
 -11   2   9      193.89       82.81     39.59 o
 -10   2   9      113.20       80.10     25.41 o
  -9   2   9      706.08      666.26     71.26 o
  -8   2   9       17.84       22.26     14.49 o
  -7   2   9      574.63      597.20     41.82 o
  -6   2   9       78.35       68.42     18.13 o
  -5   2   9      515.96      579.72     47.54 o
  -4   2   9     4656.45     4700.96     95.52 o
  -3   2   9     3878.78     4694.91     97.36 o
  -2   2   9     1847.99     2031.35     63.04 o
  -1   2   9       64.98       84.30     14.75 o
   0   2   9     1363.99     1238.52     86.76 o
   1   2   9      485.09      471.91     50.84 o
   2   2   9     3269.88     3512.24    129.84 o
   3   2   9      953.50      983.87     91.39 o
   4   2   9       34.26       48.93     21.31 o
   5   2   9     1279.92     1273.96     96.49 o
   6   2   9      107.69       39.00     43.36 o
   7   2   9      485.90      339.97     96.57 o
   8   2   9      347.87      357.85     73.47 o
   9   2   9        0.72      120.74     47.62 o
 -13   3   9       68.06       57.45     27.32 o
 -12   3   9       31.46       75.94     66.66 o
 -11   3   9       44.91       68.03     23.08 o
 -10   3   9      203.00      178.89     36.39 o
  -9   3   9       91.27      104.31     22.95 o
  -8   3   9      605.31      626.33     66.82 o
  -7   3   9      268.74      278.11     28.55 o
  -6   3   9      560.46      663.01     73.85 o
  -5   3   9      178.50      190.98     20.79 o
  -4   3   9     2084.90     2176.38     88.49 o
  -3   3   9        3.71       36.95     23.98 o
  -2   3   9      468.44      456.15     36.36 o
  -1   3   9      362.02      494.14     48.20 o
   0   3   9      269.39      298.14     27.02 o
   1   3   9       51.57       74.31     21.42 o
   2   3   9      393.39      370.88     47.22 o
   3   3   9      274.98      257.02     40.53 o
   4   3   9      705.54      647.15     77.13 o
   5   3   9       41.11       89.90     32.87 o
   6   3   9      116.55      236.23    165.70 o
   7   3   9       20.84       36.23     43.59 o
   8   3   9      305.50      305.08     58.96 o
   9   3   9       39.96      121.33     44.90 o
 -12   4   9      228.14      109.13     40.59 o
 -11   4   9       64.80       30.06     20.91 o
 -10   4   9      163.70      104.48     30.97 o
  -9   4   9      730.87      556.25    124.51 o
  -8   4   9       93.68       76.69     21.50 o
  -7   4   9     2015.55     2105.69    102.17 o
  -6   4   9      584.42      570.66     46.51 o
  -5   4   9     2097.21     2130.09     63.10 o
  -4   4   9     2367.37     2428.95    135.82 o
  -3   4   9     1197.27     1483.71    137.95 o
  -2   4   9     5435.50     5503.83    158.99 o
  -1   4   9       21.82       47.76     29.84 o
   0   4   9     2586.58     2772.81     75.06 o
   1   4   9      509.05      564.49     53.56 o
   2   4   9     1154.99     1207.93     83.28 o
   3   4   9      816.52      647.82     90.65 o
   4   4   9     2074.15     2233.25    124.53 o
   5   4   9     5858.16     6653.63    242.48 o
   6   4   9      624.15      683.05    139.07 o
   7   4   9      260.35      180.43     59.78 o
   8   4   9      232.62      427.37    123.63 o
   9   4   9      120.21      107.65     46.44 o
 -12   5   9       51.36       59.21     24.22 o
 -11   5   9       16.33       55.50     61.51 o
 -10   5   9      140.44       63.69     27.36 o
  -9   5   9      540.28      334.52     68.18 o
  -8   5   9      165.17      153.99     23.83 o
  -7   5   9      372.78      283.43     48.23 o
  -6   5   9       18.52       49.18     13.50 o
  -5   5   9      266.37      254.13     43.51 o
  -4   5   9      466.15      432.42     63.17 o
  -3   5   9      128.66       86.87     22.90 o
  -2   5   9        5.45       35.96     37.33 o
  -1   5   9      257.61      309.42     45.69 o
   0   5   9      987.55     1051.98     67.58 o
   1   5   9     2036.90     1980.79    100.01 o
   2   5   9      124.36       71.26     23.54 o
   3   5   9      164.44      200.48     40.46 o
   4   5   9        0.56       62.99     31.74 o
   5   5   9      135.84      167.01     50.60 o
   6   5   9       78.04       65.64     36.69 o
   7   5   9       48.04       54.73     38.26 o
 -12   6   9      390.59      284.29     67.91 o
 -11   6   9       13.72       32.92     26.87 o
 -10   6   9       91.90       88.11     26.94 o
  -9   6   9       45.71       71.47     20.10 o
  -8   6   9      112.55       93.37     22.17 o
  -7   6   9     1985.87     2200.06    130.78 o
  -6   6   9      497.38      499.75     46.68 o
  -5   6   9      871.88     1142.95    112.07 o
  -4   6   9     1102.28     1318.29    150.14 o
  -3   6   9      679.50      889.29     92.04 o
  -2   6   9     2353.08     2606.61    227.80 o
  -1   6   9      782.54      865.79     78.06 o
   0   6   9      755.57      783.80     69.91 o
   1   6   9      330.68      309.96     26.07 o
   2   6   9     1006.40     1108.75     77.12 o
   3   6   9       48.81       89.91     27.26 o
   4   6   9     1924.96     1739.18     75.43 o
   5   6   9      998.47      908.30    162.76 o
   6   6   9      115.28      132.38     45.24 o
   7   6   9      321.59      364.26     83.35 o
   8   6   9        7.60      155.28     49.91 o
 -12   7   9        7.97       50.23     26.07 o
 -11   7   9       88.83       47.10     20.68 o
 -10   7   9      325.11      291.03     56.94 o
  -9   7   9      125.58      107.99     53.19 o
  -8   7   9     1342.75     1198.48    220.73 o
  -7   7   9       27.71       54.19     17.68 o
  -6   7   9      457.42      405.84     66.85 o
  -5   7   9      159.18      125.57     48.13 o
  -4   7   9      553.18      517.66     88.47 o
  -3   7   9     1576.23     1673.27    178.98 o
  -2   7   9      141.09       66.81     43.43 o
  -1   7   9     4063.14     4218.28    228.92 o
   0   7   9      919.26     1005.15     38.40 o
   1   7   9     1359.79     1397.91     79.61 o
   2   7   9     1209.48     1285.00     86.36 o
   3   7   9      582.77      577.25     80.10 o
   4   7   9      854.48      646.66    110.61 o
   5   7   9       17.21       94.21     51.10 o
   6   7   9     1666.98     1263.10    282.25 o
   7   7   9       33.65       73.63     38.91 o
   8   7   9      224.14      191.75     66.89 o
 -12   8   9       15.50       69.77     63.19 o
 -11   8   9      179.57      111.54     39.52 o
 -10   8   9        1.53       51.65     21.76 o
  -9   8   9        0.82       24.62     12.88 o
  -8   8   9        1.51       25.49     11.43 o
  -7   8   9        4.56        6.40      9.31 o
  -6   8   9        7.12       23.38      8.83 o
  -5   8   9      154.95      237.44    179.92 o
  -4   8   9        0.38       19.72     21.51 o
  -3   8   9       67.39       79.66     36.23 o
  -2   8   9      116.09      188.08     46.27 o
  -1   8   9      619.82      667.08     96.09 o
   0   8   9      158.74       68.93     30.13 o
   1   8   9      260.59      279.99     45.00 o
   2   8   9      282.92      261.97     42.06 o
   3   8   9       70.37       53.47     14.78 o
   4   8   9       28.16       53.33     17.81 o
   5   8   9        9.01       40.55     14.07 o
   6   8   9      155.24      141.87     81.91 o
   7   8   9       27.34       73.70     32.45 o
   8   8   9       40.21      145.62     76.43 o
 -11   9   9        2.39      136.88     85.56 o
 -10   9   9      237.63      236.41     82.12 o
  -9   9   9       24.71       20.11     18.88 o
  -8   9   9      562.56      338.59     92.63 o
  -7   9   9      296.01      177.31     46.16 o
  -6   9   9      289.85      463.49     90.47 o
  -5   9   9      918.93     1115.11    223.93 o
  -4   9   9     1915.75     2347.90    231.99 o
  -3   9   9      690.65      678.49     70.59 o
  -2   9   9       78.66       68.96     26.28 o
  -1   9   9     1969.57     1933.02    383.50 o
   0   9   9        2.09      112.07     44.28 o
   1   9   9     1943.11     2169.44    102.02 o
   2   9   9     1082.06     1334.37    110.33 o
   3   9   9      885.16      867.76    100.11 o
   4   9   9       73.68       95.57     30.92 o
   5   9   9      319.60      139.13     55.13 o
   6   9   9     2191.14     2274.22    124.72 o
   7   9   9       14.87      161.59     54.29 o
 -11  10   9       17.01       53.71     41.00 o
 -10  10   9       22.65       46.64     39.98 o
  -9  10   9      192.73      166.16     77.19 o
  -8  10   9        5.72       28.11     24.01 o
  -7  10   9      171.83       90.26     21.34 o
  -6  10   9      112.47       69.00     40.03 o
  -5  10   9      333.98      283.52    121.89 o
  -4  10   9      926.40      875.95    202.00 o
  -3  10   9      310.41      340.08     87.64 o
  -2  10   9      834.55      479.47     90.11 o
  -1  10   9       63.31      179.63     85.73 o
   0  10   9      303.84      233.00    101.31 o
   1  10   9      501.44      369.17    104.32 o
   2  10   9      326.30      280.40     48.98 o
   3  10   9      316.01      231.09     71.38 o
   4  10   9        2.77       27.31     45.24 o
   5  10   9      454.45      366.27     78.15 o
   6  10   9      126.43       47.73     40.17 o
   7  10   9      115.71      132.87     46.01 o
 -10  11   9       83.37      127.32     81.82 o
  -9  11   9        0.59      113.35     41.55 o
  -8  11   9      254.94      442.43    123.37 o
  -7  11   9       52.21       64.59     43.31 o
  -6  11   9      133.23      151.92     93.69 o
  -5  11   9       39.18       89.58     42.34 o
  -4  11   9     1059.65     1383.10    400.43 o
  -3  11   9      724.27      782.22    158.21 o
  -2  11   9       64.28      155.86    111.81 o
  -1  11   9       20.03       97.72     59.35 o
   0  11   9      255.04      122.52    126.13 o
   1  11   9      855.30      915.47     86.77 o
   2  11   9      423.83      384.09     73.70 o
   3  11   9      538.75      677.66    137.13 o
   4  11   9      126.35      130.01     36.01 o
   5  11   9      127.33      106.73     44.50 o
   6  11   9      280.86      280.66     70.79 o
   7  11   9       21.09       99.38     47.37 o
 -10  12   9       49.79       74.30     70.79 o
  -9  12   9      278.04      241.73    107.56 o
  -8  12   9        2.99       76.70     71.05 o
  -7  12   9      806.12      843.05    170.13 o
  -6  12   9      124.54       55.24     40.04 o
  -5  12   9      883.64      862.36    226.33 o
  -4  12   9     1452.14     1428.33    344.14 o
  -3  12   9      151.82      139.53     80.60 o
  -2  12   9      629.09      680.76    179.12 o
  -1  12   9        0.37       62.00     94.56 o
   0  12   9     1462.86     1341.27    154.82 o
   1  12   9       13.92        5.19     19.33 o
   2  12   9      215.57      241.54     80.26 o
   3  12   9      873.05      813.00    190.52 o
   4  12   9      352.16      305.90    100.09 o
   5  12   9      819.72      539.98    104.04 o
   6  12   9        0.86       38.43     26.72 o
  -9  13   9      271.34       90.90     53.39 o
  -8  13   9       72.09      105.65     38.39 o
  -7  13   9      416.35      417.71    171.89 o
  -6  13   9       27.08       -7.74     49.37 o
  -5  13   9      249.71      252.19     95.27 o
  -4  13   9       26.37      106.57     56.49 o
  -3  13   9       96.11       84.25     66.11 o
  -2  13   9      296.94      238.34     72.67 o
  -1  13   9      113.75      -56.18     57.03 o
   0  13   9     1212.66      913.28    269.78 o
   1  13   9      510.81      567.32    227.12 o
   2  13   9        1.48       46.67     24.63 o
   3  13   9      374.26      319.83     85.29 o
   4  13   9        0.75       14.16     25.30 o
   5  13   9       44.76      130.07     43.00 o
   6  13   9       33.47       57.52     37.22 o
  -9  14   9       27.12       51.67     52.08 o
  -8  14   9        2.79       -2.01     46.94 o
  -7  14   9      962.88     1224.18    151.10 o
  -6  14   9       76.01       22.67     79.09 o
  -5  14   9       62.66      210.36     72.22 o
  -4  14   9      396.20      258.90    139.21 o
  -3  14   9      682.41      708.09    195.59 o
  -2  14   9      125.90      187.30     59.44 o
  -1  14   9      146.29       92.96     77.01 o
   0  14   9      257.14      383.65    126.82 o
   1  14   9       90.03       62.89     84.80 o
   2  14   9     1090.63     1604.13    131.52 o
   3  14   9       57.17       31.79     66.55 o
   4  14   9      141.58      118.31     54.75 o
   5  14   9      197.63       87.88     53.65 o
  -8  15   9      405.42      181.51     93.82 o
  -7  15   9       37.31       73.65     45.93 o
  -6  15   9       69.62       51.05     50.49 o
  -5  15   9       85.35      127.50     68.39 o
  -4  15   9       61.82       16.24     57.38 o
  -3  15   9      309.78      191.99    130.74 o
  -2  15   9        2.49      109.00     40.61 o
  -1  15   9     1096.85     1093.97    113.64 o
   0  15   9        1.82       96.39     66.03 o
   1  15   9       19.93      130.13     77.57 o
   2  15   9      715.14      531.94    169.40 o
   3  15   9       38.31      140.06     52.37 o
  -7  16   9       76.17       74.34     59.93 o
  -6  16   9       56.72      172.62     65.18 o
  -5  16   9       32.69       48.88     41.34 o
  -4  16   9      357.90      459.16    122.43 o
  -3  16   9      983.89      680.77    208.62 o
  -2  16   9       28.54       38.98     41.18 o
  -1  16   9       39.59       37.18     39.95 o
   0  16   9      176.21      331.57     74.77 o
   1  16   9       79.44       89.50     54.38 o
   2  16   9      281.65      340.37     95.59 o
   3  16   9       65.58       81.79     53.43 o
  -5  17   9        0.71       51.19     71.68 o
  -4  17   9       12.48       71.04     76.05 o
  -3  17   9     1055.36      739.15    361.65 o
  -2  17   9      542.88      446.90    157.55 o
  -1  17   9      477.89      371.04    163.42 o
   0  17   9       56.69      147.23    114.07 o
   1  17   9      326.06      348.26    166.24 o
   2  17   9       15.55       29.22     68.60 o
  -3  18   9        1.52       32.46     46.10 o
  -2  18   9      224.13      154.02     77.10 o
  -1  18   9        6.99       42.63     42.93 o
 -12   0  10       85.63      109.46     59.76 o
 -11   0  10      191.42      219.01     88.36 o
 -10   0  10        0.50       46.71     28.36 o
  -9   0  10      118.31      131.56     33.48 o
  -8   0  10     1427.94     1149.44    157.87 o
  -6   0  10     5662.39     6485.56    132.66 o
  -5   0  10        0.70       20.51     20.21 o
  -4   0  10     2882.23     2987.62    176.09 o
  -3   0  10     1685.39     1443.31    117.16 o
  -2   0  10     1894.84     2104.76    115.86 o
  -1   0  10     3656.98     4068.65    127.25 o
   0   0  10      573.09      688.82    109.48 o
   1   0  10     4884.47     5644.66    117.02 o
   2   0  10       88.94      117.64     41.31 o
   3   0  10      360.93      430.73     65.40 o
   4   0  10     2481.69     2634.69    275.35 o
   5   0  10     1162.14     1050.22    300.46 o
   6   0  10       65.00      233.84     89.93 o
   7   0  10      249.45      202.48     63.63 o
   8   0  10      833.51     1008.14    108.74 o
 -12   1  10      187.13      190.54     55.40 o
 -11   1  10       26.30       55.93     32.23 o
 -10   1  10        2.14       42.31     12.90 o
  -9   1  10      253.89      302.43     42.95 o
  -8   1  10       72.14      114.79     28.68 o
  -7   1  10      111.48      143.89     30.66 o
  -6   1  10      619.89      647.16     50.99 o
  -5   1  10      518.85      454.51     33.28 o
  -4   1  10      590.49      700.32     48.31 o
  -3   1  10      950.96     1059.55     81.47 o
  -2   1  10      326.21      402.48     39.11 o
  -1   1  10      151.97      184.55     30.74 o
   0   1  10      470.13      481.62     39.77 o
   1   1  10      169.31      157.40     23.86 o
   2   1  10      551.54      632.44     85.66 o
   3   1  10      297.55      252.77     35.40 o
   4   1  10       28.13       95.79     23.98 o
   5   1  10      259.97      265.08     50.74 o
   6   1  10       48.18      102.20     72.16 o
   7   1  10      366.82      460.96    110.96 o
   8   1  10       32.05      126.34     61.86 o
 -12   2  10       66.80       77.83     29.27 o
 -11   2  10       86.68      119.63     56.01 o
 -10   2  10       83.98       81.57     26.14 o
  -9   2  10      180.67      147.02     30.48 o
  -8   2  10      754.73      584.59     73.36 o
  -7   2  10      224.36      230.75     37.90 o
  -6   2  10      768.01      787.42     60.87 o
  -5   2  10       10.12       49.58     14.29 o
  -4   2  10     1099.60     1074.53     73.71 o
  -3   2  10      692.14      850.17     65.28 o
  -2   2  10       38.31       46.59     11.11 o
  -1   2  10      688.05      672.69     48.41 o
   0   2  10       17.87       60.43     15.83 o
   1   2  10     4420.63     4952.22     71.77 o
   2   2  10     1522.62     1429.09    135.49 o
   3   2  10      469.74      308.37     50.88 o
   4   2  10      310.45      291.05     39.65 o
   5   2  10      457.89      335.13     99.91 o
   6   2  10      483.34      568.16    195.54 o
   7   2  10        9.34       49.92     42.32 o
   8   2  10      112.43      180.87     57.60 o
 -12   3  10      335.91      238.87     70.34 o
 -11   3  10      161.27       90.79     37.59 o
 -10   3  10      751.69      501.34    106.10 o
  -9   3  10      203.10      185.28     30.77 o
  -8   3  10       71.09       59.07     13.65 o
  -7   3  10     1522.12     1553.32    103.59 o
  -6   3  10       56.18       71.58     16.70 o
  -5   3  10     1357.69     1490.62     67.65 o
  -4   3  10       72.86      114.93     18.70 o
  -3   3  10      662.17      739.89     42.94 o
  -2   3  10     1659.28     1611.82     78.04 o
  -1   3  10      406.14      442.40     49.61 o
   0   3  10      308.67      317.17     31.64 o
   1   3  10      377.19      323.30     32.40 o
   2   3  10     3007.56     3133.58    180.47 o
   3   3  10     1336.01     1418.53     75.38 o
   4   3  10      192.94      212.16     42.05 o
   5   3  10     2756.93     2545.04    281.83 o
   6   3  10        0.30      120.69     48.52 o
   7   3  10      346.49      303.84     58.78 o
   8   3  10       10.92       92.33     39.40 o
 -12   4  10       30.14       47.50     26.87 o
 -11   4  10       13.08       43.07     31.20 o
 -10   4  10       46.01       55.38     21.50 o
  -9   4  10       14.66       15.65     18.19 o
  -8   4  10        3.31       22.10     11.83 o
  -7   4  10        3.48       38.92      9.79 o
  -6   4  10       58.80       72.82     15.18 o
  -5   4  10        5.12       17.70     12.85 o
  -4   4  10        0.02       29.17     16.33 o
  -3   4  10        5.80       51.60     18.02 o
  -2   4  10       45.75       85.95     27.53 o
  -1   4  10      556.06      538.00     27.78 o
   0   4  10        6.08        8.66      7.55 o
   1   4  10     2407.99     2645.64     82.56 o
   2   4  10        0.92       58.16     21.40 o
   3   4  10       99.01       84.66     26.46 o
   4   4  10       51.02       46.54     21.65 o
   5   4  10      266.08      155.00     61.19 o
   6   4  10       87.31      167.84     66.40 o
   7   4  10        0.05       -9.69     34.21 o
   8   4  10        5.26       71.09     29.69 o
 -12   5  10      262.70      416.60    153.81 o
 -11   5  10       19.52       32.85     21.25 o
 -10   5  10      133.17      141.34     39.42 o
  -9   5  10      997.55      688.73    122.05 o
  -8   5  10      934.45      818.34     98.30 o
  -7   5  10     1516.94     1564.76     71.57 o
  -6   5  10        1.00        7.00     11.93 o
  -5   5  10     1402.53     1492.15    149.26 o
  -4   5  10      861.67      992.55    116.44 o
  -3   5  10      534.88      538.53     71.15 o
  -2   5  10     1237.01     1270.11    194.84 o
  -1   5  10       14.54       40.67     25.06 o
   0   5  10      903.92      972.72     52.20 o
   1   5  10       40.04       51.90     16.65 o
   2   5  10     1849.96     1947.13     96.45 o
   3   5  10      851.33      842.01    114.70 o
   4   5  10      912.05      687.30    110.91 o
   5   5  10     1703.53     1126.42    163.88 o
   6   5  10       63.70       91.79     64.03 o
   7   5  10      500.16      488.16    152.18 o
   8   5  10        0.24       65.37     29.83 o
 -12   6  10        8.19       15.53     35.07 o
 -11   6  10      406.61      284.57    135.07 o
 -10   6  10      197.03      113.63     41.77 o
  -9   6  10       69.78       40.99     11.08 o
  -8   6  10      408.74      330.51     84.98 o
  -7   6  10      111.28       66.37     33.96 o
  -6   6  10      511.48      539.25     71.10 o
  -5   6  10      170.92      183.25    100.39 o
  -4   6  10     1023.25      979.29    157.14 o
  -3   6  10      444.14      366.20     68.74 o
  -2   6  10      293.96      285.97     70.84 o
  -1   6  10     1958.69     1561.60    195.79 o
   0   6  10       27.66       37.19     15.70 o
   1   6  10     1500.44     1559.60     86.70 o
   2   6  10      743.84      560.02     98.20 o
   3   6  10       61.72       71.72     23.72 o
   4   6  10      669.41      598.81    123.61 o
   5   6  10      202.34      117.14     29.33 o
   6   6  10      326.58      330.61     65.63 o
   7   6  10       19.71       87.50     40.35 o
 -11   7  10        4.21       33.84     54.42 o
 -10   7  10      243.74      219.09     90.57 o
  -9   7  10      192.32      185.90     46.20 o
  -8   7  10      209.66      169.87     33.30 o
  -7   7  10       17.65       29.79     19.18 o
  -6   7  10      824.85      857.12    233.73 o
  -5   7  10      972.00     1041.35    104.60 o
  -4   7  10       64.25       49.79     27.46 o
  -3   7  10      179.12      201.93     61.66 o
  -2   7  10      764.17      853.29    159.29 o
  -1   7  10      301.11      213.56     67.00 o
   0   7  10        0.87       30.65     32.22 o
   1   7  10        3.08       29.00     10.75 o
   2   7  10      965.06     1219.58     87.19 o
   3   7  10       50.01      135.45     57.80 o
   4   7  10       79.88       30.94     22.37 o
   5   7  10      489.51      659.35    230.04 o
   6   7  10       83.92       77.43    156.40 o
   7   7  10      176.48      155.07     45.86 o
 -11   8  10        3.52       71.48     58.24 o
 -10   8  10      307.53      276.11     90.95 o
  -9   8  10       13.42       32.39     50.25 o
  -8   8  10      303.46      389.05    160.17 o
  -7   8  10        0.96       25.14     33.73 o
  -6   8  10     1333.06     1135.61    278.49 o
  -5   8  10        1.11       59.09     42.39 o
  -4   8  10      989.10      765.35    163.55 o
  -3   8  10     1645.59     1425.02    282.47 o
  -2   8  10     1656.78     1708.58    362.49 o
  -1   8  10      467.18      425.99     75.43 o
   0   8  10       49.72       84.05     58.30 o
   1   8  10     1259.98     1220.40     66.01 o
   2   8  10      385.87      297.36     56.68 o
   3   8  10     1404.02     1704.90    161.57 o
   4   8  10      141.85      148.93     38.30 o
   5   8  10      160.74      108.09     27.41 o
   6   8  10      698.60      413.88     85.16 o
   7   8  10      106.55       95.65     35.82 o
 -11   9  10       82.04       56.35     46.01 o
 -10   9  10       15.63      145.69     60.75 o
  -9   9  10       13.20       75.39     64.52 o
  -8   9  10        0.88      103.77     48.39 o
  -7   9  10       19.12       46.59     48.12 o
  -6   9  10      185.88      100.12     58.41 o
  -5   9  10      711.29      633.33    158.29 o
  -4   9  10       12.84      141.32     89.11 o
  -3   9  10       15.39       95.07     41.24 o
  -2   9  10      181.20      190.93     63.13 o
  -1   9  10       27.81       60.43     37.93 o
   0   9  10       11.47       46.18     58.65 o
   1   9  10       44.18       36.64     23.76 o
   2   9  10        6.73       16.98     91.08 o
   3   9  10       73.97       63.17     31.93 o
   4   9  10       96.36      201.90     57.94 o
   5   9  10      140.75      111.38     42.43 o
   6   9  10       85.61       35.57     37.76 o
 -10  10  10      197.81      181.87     86.43 o
  -9  10  10        4.04      124.41     46.48 o
  -8  10  10      461.65      568.70    108.99 o
  -7  10  10      127.31      118.44     97.03 o
  -6  10  10      254.47      419.19    162.62 o
  -5  10  10      385.79      533.46    133.50 o
  -4  10  10      457.31      797.81    196.82 o
  -3  10  10      124.95      195.75    101.87 o
  -2  10  10      611.38      702.27    196.58 o
  -1  10  10      821.29      974.28    282.98 o
   0  10  10        0.08      -22.98     55.88 o
   1  10  10     1220.90     1255.11    155.42 o
   2  10  10      141.13      140.48     38.53 o
   3  10  10      998.70     1003.39    155.45 o
   4  10  10      204.11      197.86     53.71 o
   5  10  10       51.24      113.22     33.62 o
   6  10  10      249.69      282.76     74.48 o
 -10  11  10      229.03      344.81     88.50 o
  -9  11  10      124.44       93.14     42.53 o
  -8  11  10        6.58       37.45     38.50 o
  -7  11  10      950.86      849.98    320.77 o
  -6  11  10        3.20        4.69     24.02 o
  -5  11  10      789.88      968.23    204.31 o
  -4  11  10       97.80      148.38     70.79 o
  -3  11  10      102.60      105.44     48.43 o
  -2  11  10      735.16      768.89    184.25 o
  -1  11  10      124.66      249.61     88.12 o
   0  11  10      418.18      250.50    104.48 o
   1  11  10       24.92      107.28     44.71 o
   2  11  10      313.21      255.98     50.00 o
   3  11  10      599.12      478.88    127.88 o
   4  11  10        9.46       70.23     24.71 o
   5  11  10      640.45      639.16     89.60 o
   6  11  10        2.03       68.14     67.91 o
  -9  12  10        8.29       36.79     48.33 o
  -8  12  10       22.63       79.45     40.45 o
  -7  12  10       11.39       37.54     50.54 o
  -6  12  10      288.11      352.34    106.21 o
  -5  12  10        0.47        2.10     29.32 o
  -4  12  10       14.00       89.92     31.39 o
  -3  12  10        0.43       27.24     33.73 o
  -2  12  10       47.38      190.09     70.88 o
  -1  12  10      195.03      126.48     37.51 o
   0  12  10       32.20       85.50     53.25 o
   1  12  10      688.81      921.66    282.56 o
   2  12  10      273.24      404.68     96.82 o
   3  12  10       24.69       40.54     56.25 o
   4  12  10        0.13       20.00     15.84 o
   5  12  10        6.37      153.88     96.38 o
  -9  13  10      479.83      460.70     78.39 o
  -8  13  10      805.51      675.64    292.14 o
  -7  13  10      552.33      574.08    147.57 o
  -6  13  10       10.33       64.23     45.40 o
  -5  13  10      210.85      349.54     71.72 o
  -4  13  10       14.05      101.48     39.12 o
  -3  13  10      243.45      277.55    133.11 o
  -2  13  10      538.71      609.80    139.65 o
  -1  13  10       20.86      120.23     63.19 o
   0  13  10       27.32      154.48     66.20 o
   1  13  10      379.66      366.50    103.32 o
   2  13  10      856.92      851.08    235.56 o
   3  13  10      428.29      303.26    162.79 o
   4  13  10      101.02      220.92     93.03 o
  -8  14  10      145.40      193.57     89.69 o
  -7  14  10      109.67       75.12     48.06 o
  -6  14  10       10.52      120.11     86.06 o
  -5  14  10      257.32      251.19    137.05 o
  -4  14  10       37.95       83.30     63.80 o
  -3  14  10      423.52      362.52    163.35 o
  -2  14  10       17.44       50.22     38.20 o
  -1  14  10      212.27      345.72    113.22 o
   0  14  10       83.86      105.01     61.68 o
   1  14  10       25.86       20.11     51.03 o
   2  14  10      393.89      398.55     81.66 o
   3  14  10       55.97       23.71     46.05 o
   4  14  10      422.69      365.60    149.81 o
  -7  15  10      123.92      187.47     75.01 o
  -6  15  10        0.15       32.94     47.82 o
  -5  15  10       60.96       50.14     51.58 o
  -4  15  10      414.63      451.28    171.63 o
  -3  15  10     1094.60     1104.24    363.96 o
  -2  15  10       54.01       85.51     75.81 o
  -1  15  10      297.52      453.37    175.19 o
   0  15  10       59.69       69.93     65.37 o
   1  15  10      142.80      182.92    114.83 o
   2  15  10      322.49      399.31    155.02 o
   3  15  10       14.38      122.21     78.26 o
  -6  16  10      150.79      147.50     82.61 o
  -5  16  10      104.74      105.85     61.87 o
  -4  16  10      800.71      728.23    169.87 o
  -3  16  10       41.55       26.08     45.59 o
  -2  16  10       14.52       58.14     47.03 o
  -1  16  10      348.66      196.91     75.06 o
   0  16  10       50.51       78.78     57.56 o
  -3  17  10       29.31       79.23     52.32 o
  -2  17  10       82.20       58.58     56.03 o
  -1  17  10       22.32       67.26     73.40 o
 -12   1  11        0.01       26.24     13.22 o
 -11   1  11      379.84      224.64     70.12 o
 -10   1  11       19.34       46.71     24.70 o
  -9   1  11      363.39      266.38     46.87 o
  -8   1  11      200.37      231.16     33.94 o
  -7   1  11      580.82      534.70     66.89 o
  -6   1  11      665.24      836.92     74.91 o
  -5   1  11      386.19      401.35     35.69 o
  -4   1  11     1131.58     1224.91     89.04 o
  -3   1  11      104.80       90.43     31.92 o
  -2   1  11      639.34      733.47     63.44 o
  -1   1  11     2224.97     2444.71     78.86 o
   0   1  11      159.68       93.28     20.62 o
   1   1  11     1876.04     1900.05    114.82 o
   2   1  11       86.11       90.74     22.70 o
   3   1  11      398.00      264.47     45.72 o
   4   1  11      191.46      154.02     40.41 o
   5   1  11       93.71      164.69     57.95 o
   6   1  11      618.11      617.05    149.58 o
   7   1  11       90.49       21.93     36.85 o
 -12   2  11       72.01       33.75     28.02 o
 -11   2  11       12.45       39.09     34.84 o
 -10   2  11        2.76       51.60     24.17 o
  -9   2  11      496.47      250.23     33.95 o
  -8   2  11      416.20      215.30     68.24 o
  -7   2  11      155.36      117.60     30.23 o
  -6   2  11      326.08      349.94     35.96 o
  -5   2  11       66.03       99.18     16.15 o
  -4   2  11     3016.72     3386.36     72.94 o
  -3   2  11      157.18      137.31     33.33 o
  -2   2  11        4.01       31.86     10.25 o
  -1   2  11     1315.49     1549.03    120.90 o
   0   2  11      737.42      654.60     69.52 o
   1   2  11        9.59       39.30     22.89 o
   2   2  11      931.48      853.03     98.12 o
   3   2  11      479.66      342.59     63.88 o
   4   2  11      574.61      565.13    126.07 o
   5   2  11       83.14      168.85     67.05 o
   6   2  11      122.28      199.75     50.44 o
   7   2  11      389.68      212.50    101.63 o
 -12   3  11       43.17       38.46     24.38 o
 -11   3  11       76.84       16.29     12.45 o
 -10   3  11       83.55      128.06     55.87 o
  -9   3  11      362.01      179.97     76.17 o
  -8   3  11       39.40       36.09     19.70 o
  -7   3  11       87.67      126.70     19.21 o
  -6   3  11        7.55       11.17     13.85 o
  -5   3  11      138.32      151.47     19.55 o
  -4   3  11       35.44       64.56     31.62 o
  -3   3  11       35.98       17.40     10.97 o
  -2   3  11       82.40      146.51     24.26 o
  -1   3  11      126.98      117.26     19.20 o
   0   3  11        9.45       17.86     12.57 o
   1   3  11      932.45      835.84     89.01 o
   2   3  11      157.16      164.33     32.46 o
   3   3  11      180.49      201.93     47.73 o
   4   3  11      149.14      126.35     30.53 o
   5   3  11       48.59       73.80     33.18 o
   6   3  11       40.06       61.36     46.15 o
   7   3  11       31.18       57.73     62.65 o
 -11   4  11        0.49       76.43     64.82 o
 -10   4  11      348.31      233.30     57.07 o
  -9   4  11      302.19      190.56     53.37 o
  -8   4  11      295.73      232.77     41.56 o
  -7   4  11      990.27      928.37     99.90 o
  -6   4  11      203.31      214.15     26.44 o
  -5   4  11     1542.35     1649.16    159.10 o
  -4   4  11      378.93      262.24     59.33 o
  -3   4  11      857.55      978.71    137.81 o
  -2   4  11      786.61      781.09    141.03 o
  -1   4  11       64.72       66.33     12.24 o
   0   4  11      751.90      733.69     76.73 o
   1   4  11      387.80      375.87     60.35 o
   2   4  11     3356.70     3455.49    208.42 o
   3   4  11      359.51      214.24     46.86 o
   4   4  11      204.15      175.22     62.37 o
   5   4  11      441.78      404.02    130.02 o
   6   4  11       71.65      118.84     38.35 o
   7   4  11      430.04      217.30     64.28 o
 -11   5  11       33.04       24.89     30.36 o
 -10   5  11        0.03       51.70     41.54 o
  -9   5  11        0.30       56.06     20.45 o
  -8   5  11       54.91       57.17     25.70 o
  -7   5  11       30.76       42.31     12.45 o
  -6   5  11       12.29       59.42     18.81 o
  -5   5  11        2.65       32.81     25.99 o
  -4   5  11      137.07       97.41     28.23 o
  -3   5  11       41.75       51.08     19.40 o
  -2   5  11        0.56       23.78     18.40 o
  -1   5  11       42.51       26.42     29.36 o
   0   5  11       11.03       15.28     13.19 o
   1   5  11      187.34      104.34     19.54 o
   2   5  11      172.37      110.91     29.43 o
   3   5  11       24.30       28.31     23.64 o
   4   5  11       42.67       58.24     51.28 o
   5   5  11        5.37       47.29     22.94 o
   6   5  11       19.94       23.80     30.19 o
   7   5  11        1.67       64.04     22.46 o
 -11   6  11       53.84      109.20     53.45 o
 -10   6  11      365.22      305.73    115.23 o
  -9   6  11      224.14      259.87    108.83 o
  -8   6  11      321.38      340.50    134.31 o
  -7   6  11      130.41       32.37     48.88 o
  -6   6  11       75.81      104.05     27.27 o
  -5   6  11      814.75      890.54    168.42 o
  -4   6  11      272.84      281.32     69.29 o
  -3   6  11      379.81      355.58     68.45 o
  -2   6  11      355.51      329.38    109.01 o
  -1   6  11       28.55       40.19     33.30 o
   0   6  11     1259.49     1265.25    205.13 o
   1   6  11      142.28       82.00     21.02 o
   2   6  11     1585.38     1775.10    140.48 o
   3   6  11       90.26       41.96     31.68 o
   4   6  11        1.20       21.62     29.07 o
   5   6  11      370.46      246.79    100.73 o
   6   6  11      212.13      150.74     63.93 o
 -11   7  11      179.53      101.75     68.78 o
 -10   7  11      109.17      123.51     40.95 o
  -9   7  11      133.25       17.28     48.42 o
  -8   7  11      234.63      342.85    126.96 o
  -7   7  11       12.39      117.51     41.56 o
  -6   7  11      670.60      763.45    177.41 o
  -5   7  11      135.36      174.75     87.93 o
  -4   7  11      399.55      395.29     82.35 o
  -3   7  11      778.34      556.82     92.83 o
  -2   7  11      291.86      241.20     62.32 o
  -1   7  11      516.83      608.84    238.55 o
   0   7  11        7.82       67.24     67.09 o
   1   7  11     1015.90     1062.54    183.97 o
   2   7  11      384.67      258.09     64.13 o
   3   7  11      360.68      423.86     80.53 o
   4   7  11      353.04      513.49    182.92 o
   5   7  11      134.47       77.33     48.00 o
   6   7  11      248.09      138.65     81.33 o
 -10   8  11       32.19       15.11     56.95 o
  -9   8  11       70.36      118.66     69.20 o
  -8   8  11        0.16       11.22     40.68 o
  -7   8  11        0.02      109.08     61.71 o
  -6   8  11       26.06       79.16     37.55 o
  -5   8  11       74.46      176.88     60.45 o
  -4   8  11        7.72       86.32     42.18 o
  -3   8  11       37.71      127.30     50.00 o
  -2   8  11       18.51       51.93     45.24 o
  -1   8  11      137.97      224.06     68.06 o
   0   8  11       74.92      111.13     70.18 o
   1   8  11        5.11       21.92     10.11 o
   2   8  11       14.63       97.15     23.86 o
   3   8  11      328.39      174.76     47.87 o
   4   8  11       71.13      108.90     34.30 o
   5   8  11      104.34      132.92     29.58 o
   6   8  11      102.60       34.10     16.31 o
 -10   9  11       82.07      205.11     71.29 o
  -9   9  11      177.36      244.66    135.90 o
  -8   9  11      174.06      123.51     46.82 o
  -7   9  11       17.06       69.88     46.07 o
  -6   9  11      780.07      989.95    298.37 o
  -5   9  11        9.90       11.84     24.33 o
  -4   9  11      377.04      372.09    112.17 o
  -3   9  11      189.08      282.41     93.82 o
  -2   9  11     1209.59     1316.83    379.00 o
  -1   9  11      634.78      738.15    149.83 o
   0   9  11       11.58       90.44     62.64 o
   1   9  11      928.10      876.96    121.13 o
   2   9  11      227.00      191.08     41.20 o
   3   9  11      679.94      620.10    116.47 o
   4   9  11      170.07      118.69     62.28 o
   5   9  11       93.78      151.49     66.42 o
 -10  10  11       44.33       26.31     37.11 o
  -9  10  11       15.64       56.13     62.51 o
  -8  10  11      119.83      139.36     81.87 o
  -7  10  11       84.93      118.09     59.97 o
  -6  10  11       56.74       86.03     46.43 o
  -5  10  11        0.64       49.94     56.84 o
  -4  10  11      845.97      926.25    225.94 o
  -3  10  11      155.53      179.56     72.44 o
  -2  10  11      134.21      143.74     75.70 o
  -1  10  11       15.48       64.68     49.87 o
   0  10  11      264.50      245.52     79.46 o
   1  10  11       74.68      133.45     91.37 o
   2  10  11      227.73      163.70     68.96 o
   3  10  11      158.63      150.07     76.59 o
   4  10  11       49.37       79.78     58.23 o
   5  10  11       96.92       80.30     70.68 o
  -9  11  11      193.12      216.22     77.68 o
  -8  11  11       22.59       43.55     27.12 o
  -7  11  11       41.46      145.42     70.84 o
  -6  11  11      180.25      247.64    109.88 o
  -5  11  11       45.98       41.45     35.90 o
  -4  11  11       62.16        8.17     46.30 o
  -3  11  11        0.71      148.23     95.31 o
  -2  11  11      310.94      321.55    130.87 o
  -1  11  11       52.04       79.63     50.49 o
   0  11  11       13.85       70.60     24.37 o
   1  11  11      925.21      789.68    231.17 o
   2  11  11        6.05       93.46     82.90 o
   3  11  11      204.69      284.05     74.66 o
   4  11  11      137.91      116.46     64.92 o
  -7  12  11      352.86      428.51    105.61 o
  -6  12  11       18.28       91.25     58.52 o
  -5  12  11      541.56      582.90    174.95 o
  -4  12  11      316.11      146.20     84.81 o
  -3  12  11      122.38      112.98     61.78 o
  -2  12  11      519.63      580.24    157.70 o
  -1  12  11       33.52      -10.22     60.39 o
   0  12  11     1156.61      912.87    355.14 o
   1  12  11       13.91       88.67     82.33 o
   2  12  11      505.36      350.73    188.41 o
   3  12  11       72.08      133.40     63.55 o
   4  12  11      362.28      275.31    172.16 o
  -8  13  11       25.62       33.61     41.46 o
  -7  13  11       15.17       72.96     36.54 o
  -6  13  11       11.44       44.12     52.07 o
  -5  13  11        0.85       59.80     44.27 o
  -4  13  11        6.09       69.74     55.90 o
  -3  13  11      127.62       91.76     64.74 o
  -2  13  11        3.19       73.99     33.33 o
  -1  13  11       16.34       75.12     60.06 o
   0  13  11       65.92       65.28     38.19 o
   1  13  11       16.75        6.38     51.84 o
   2  13  11       27.29      119.60     67.72 o
   3  13  11        4.50       88.31     55.97 o
  -7  14  11      276.01      272.93    148.71 o
  -6  14  11       40.98       57.51     42.80 o
  -5  14  11        1.43       74.57     48.17 o
  -4  14  11       93.12      122.54     63.86 o
  -3  14  11      193.26        8.68     78.17 o
  -2  14  11       57.95       74.27     64.86 o
  -1  14  11       38.32       31.93     51.37 o
   0  14  11     1795.88     1873.37    488.97 o
   1  14  11      204.88      102.53     50.28 o
   2  14  11       63.78       87.60     51.19 o
  -5  15  11        3.20       74.65     56.51 o
  -4  15  11       77.88       97.23     43.78 o
  -3  15  11      138.71       50.26     94.60 o
  -2  15  11        0.49       69.78     52.21 o
  -1  15  11      439.69      289.79    105.52 o
   0  15  11        1.22      136.75     61.18 o
   1  15  11       78.28       22.36     72.83 o
 -11   0  12        2.09       21.98     34.57 o
 -10   0  12      137.52       96.97     50.24 o
  -9   0  12      579.27      347.40    166.40 o
  -8   0  12      510.70      345.73     80.01 o
  -7   0  12       16.06        2.01     13.95 o
  -6   0  12      858.08      751.47    114.95 o
  -5   0  12     3085.80     3036.86    229.95 o
  -4   0  12    12260.25    14239.08    143.37 o
  -3   0  12        1.91       49.83     55.05 o
  -2   0  12     1048.45     1052.28    133.67 o
  -1   0  12     2075.82     2182.37     84.04 o
   0   0  12      269.46      225.81     53.11 o
   1   0  12      899.42      561.97    177.37 o
   2   0  12       26.38       50.33     44.94 o
   3   0  12      329.80      225.63     58.41 o
   4   0  12       41.87       10.76     55.08 o
   5   0  12        3.55       78.51     55.40 o
   6   0  12      487.98      345.09    153.22 o
 -11   1  12        3.87       40.52     21.83 o
 -10   1  12        6.28        7.85     23.17 o
  -9   1  12      103.15       51.44     26.16 o
  -8   1  12       86.00       79.16     18.64 o
  -7   1  12        8.85       46.37     23.54 o
  -6   1  12      707.91      595.45     69.92 o
  -5   1  12     2526.06     2671.30    163.37 o
  -4   1  12      371.89      378.67     38.14 o
  -3   1  12      361.69      322.00     38.25 o
  -2   1  12       38.05       32.32      9.97 o
  -1   1  12       13.74       19.31     16.20 o
   0   1  12      647.75      504.48     61.81 o
   1   1  12      297.43      233.39     42.26 o
   2   1  12       63.36       62.47     38.97 o
   3   1  12        0.07       28.17     23.71 o
   4   1  12      121.14      158.51     69.37 o
   5   1  12      215.29       92.08     51.04 o
   6   1  12       53.98       24.00     33.08 o
 -11   2  12       78.79       62.30     34.86 o
 -10   2  12       24.20       10.49     31.63 o
  -9   2  12      167.13      177.69     50.17 o
  -8   2  12      106.16       74.93     19.37 o
  -7   2  12       26.87       65.77     15.36 o
  -6   2  12       10.43       39.12     15.70 o
  -5   2  12      248.85      210.18     28.16 o
  -4   2  12      232.13      238.30     30.67 o
  -3   2  12        3.26       23.30      9.52 o
  -2   2  12     1256.66     1015.36     89.00 o
  -1   2  12     1504.06     1591.34    104.94 o
   0   2  12       14.27       21.53      7.81 o
   1   2  12      360.14      363.45     67.03 o
   2   2  12       20.09       63.45     16.22 o
   3   2  12      530.39      528.82     97.37 o
   4   2  12        0.73       66.73     37.27 o
   5   2  12        4.13       16.93     31.61 o
   6   2  12      140.82       77.50     33.49 o
 -11   3  12        1.22       68.90     38.09 o
 -10   3  12      176.42      124.12     64.34 o
  -9   3  12       23.41       59.09     42.55 o
  -8   3  12      122.77       93.63     27.49 o
  -7   3  12      615.39      466.23     93.96 o
  -6   3  12       70.78       64.31     12.92 o
  -5   3  12      132.90       84.76     12.12 o
  -4   3  12      539.28      372.51     58.48 o
  -3   3  12       69.16       47.04     13.14 o
  -2   3  12        0.94       33.61      9.11 o
  -1   3  12       32.74       35.60     10.72 o
   0   3  12     1447.40     1234.12    137.46 o
   1   3  12       27.11       35.76     14.27 o
   2   3  12      488.77      286.83    115.39 o
   3   3  12       73.67       78.53     38.07 o
   4   3  12      189.68      153.56     50.11 o
   5   3  12      437.52      395.76    102.47 o
   6   3  12       74.19      129.51     42.66 o
 -10   4  12       33.85       29.64     20.90 o
  -9   4  12       74.67      106.22     51.04 o
  -8   4  12      113.13       85.04     41.29 o
  -7   4  12       12.57       37.99     19.22 o
  -6   4  12       11.79       33.43     23.28 o
  -5   4  12      110.03      111.56     41.03 o
  -4   4  12        8.41       57.94     40.70 o
  -3   4  12       36.58       21.16     24.27 o
  -2   4  12       60.31       72.93     25.29 o
  -1   4  12      265.29      181.86     27.82 o
   0   4  12      293.64      228.72     47.29 o
   1   4  12       59.33       30.29     16.96 o
   2   4  12      115.19       58.58     28.19 o
   3   4  12      187.88      129.58     47.69 o
   4   4  12        3.93       63.91     37.20 o
   5   4  12       13.56       45.11     24.99 o
   6   4  12        2.99       25.67     20.84 o
 -11   5  12        0.17       62.67     49.59 o
 -10   5  12      110.96      212.36    133.77 o
  -9   5  12      202.63      100.85     46.45 o
  -8   5  12      625.31      672.46    228.36 o
  -7   5  12      333.17      349.75    128.54 o
  -6   5  12        7.40       60.32     20.60 o
  -5   5  12      531.06      485.25     93.54 o
  -4   5  12       86.04       45.05     19.24 o
  -3   5  12      157.36      155.03     43.92 o
  -2   5  12      639.04      590.77    154.75 o
  -1   5  12      523.61      456.63    126.11 o
   0   5  12      738.82      910.42    122.75 o
   1   5  12       53.40       59.40     25.36 o
   2   5  12     1138.29      767.16    206.26 o
   3   5  12       39.30       36.87     30.90 o
   4   5  12      455.53      449.62    149.82 o
   5   5  12      234.59      220.87     75.90 o
 -10   6  12       22.72       79.38     53.80 o
  -9   6  12       71.84       95.20     52.21 o
  -8   6  12       78.29       87.60     46.58 o
  -7   6  12      163.17      189.56     88.78 o
  -6   6  12      143.53       96.56     60.02 o
  -5   6  12        1.37       51.09     31.39 o
  -4   6  12        7.31       48.28     15.52 o
  -3   6  12       69.09       69.88     26.47 o
  -2   6  12      331.39      305.67     77.98 o
  -1   6  12      538.16      264.98     81.02 o
   0   6  12       63.46       26.68     31.51 o
   1   6  12      485.81      376.30     75.74 o
   2   6  12      153.25       82.91     33.06 o
   3   6  12      303.23      208.53     59.87 o
   4   6  12       34.84       37.52     28.92 o
   5   6  12        2.95      102.37     39.56 o
 -10   7  12      147.88      190.66     74.14 o
  -9   7  12        8.38       91.24     64.30 o
  -8   7  12       81.57       76.24     53.50 o
  -7   7  12       18.40       50.32     37.17 o
  -6   7  12        0.77       53.91     30.56 o
  -5   7  12      538.24      459.71    195.81 o
  -4   7  12        0.53       55.70     46.06 o
  -3   7  12      323.66      378.90    117.01 o
  -2   7  12      358.14      212.47     80.33 o
  -1   7  12        1.59       14.16     42.33 o
   0   7  12      900.05      894.35    302.03 o
   1   7  12        0.38       37.17     24.66 o
   2   7  12      431.82      417.96    118.61 o
   3   7  12      275.15      236.60     51.11 o
   4   7  12       97.18       79.55     21.76 o
   5   7  12      338.57      171.67     80.47 o
 -10   8  12       16.49       97.89     57.82 o
  -9   8  12      199.66      232.40     62.41 o
  -8   8  12       12.36       66.22     35.43 o
  -7   8  12       48.15       79.87     73.59 o
  -6   8  12      420.72      497.93    141.17 o
  -5   8  12       39.37       26.20     55.06 o
  -4   8  12      956.13      653.32    186.32 o
  -3   8  12       93.73      169.17     48.01 o
  -2   8  12     1079.46      992.31    252.71 o
  -1   8  12      761.96      587.82    217.80 o
   0   8  12       21.44       47.30     71.29 o
   1   8  12      612.55      447.60    161.79 o
   2   8  12       23.53       99.61     56.34 o
   3   8  12        9.72      132.30     62.63 o
   4   8  12      632.40      434.53    165.11 o
   5   8  12      348.46      457.12    121.44 o
  -9   9  12       20.27       41.81     37.33 o
  -8   9  12       11.68      108.20     44.24 o
  -7   9  12       31.89      185.44     70.62 o
  -6   9  12      326.63      489.00    115.65 o
  -5   9  12      182.02      147.49     67.00 o
  -4   9  12       12.21       83.44     42.61 o
  -3   9  12       12.58      137.84     72.11 o
  -2   9  12        7.92       -0.79     48.43 o
  -1   9  12       24.57       43.05     56.85 o
   0   9  12       53.53       85.19     63.65 o
   1   9  12       15.08      119.77     74.91 o
   2   9  12        7.88       74.54     53.34 o
   3   9  12        1.39      151.39     68.56 o
   4   9  12      170.70      288.29     76.53 o
  -9  10  12      218.65      170.54    125.24 o
  -8  10  12      127.32      169.03     74.26 o
  -7  10  12        0.15        5.53     30.81 o
  -6  10  12       76.33       96.43     55.79 o
  -5  10  12       15.38        3.90     51.61 o
  -4  10  12      337.85      454.30    163.20 o
  -3  10  12      207.56      400.01    116.57 o
  -2  10  12      463.95      647.12    185.24 o
  -1  10  12      194.17      325.92     68.61 o
   0  10  12      250.35      400.17     74.57 o
   1  10  12      513.21      723.30    251.36 o
   2  10  12        4.38       81.65     63.72 o
   3  10  12      403.99      591.34    142.39 o
   4  10  12       51.68      169.22     97.83 o
  -8  11  12       52.74       89.26     46.39 o
  -7  11  12      155.70      128.53     59.16 o
  -6  11  12        0.47      111.03     67.40 o
  -5  11  12      642.54      477.93    129.55 o
  -4  11  12      106.95      225.42     62.46 o
  -3  11  12      124.48       96.41     44.96 o
  -2  11  12      253.89      369.20    106.03 o
  -1  11  12       18.27      108.63     52.98 o
   0  11  12      558.31      549.93    165.99 o
   1  11  12       16.41       25.78     57.53 o
   2  11  12      120.94      102.75     39.41 o
   3  11  12       56.40       82.11    100.89 o
  -7  12  12       13.77      158.63     63.99 o
  -6  12  12        4.68       43.60     33.41 o
  -5  12  12       31.61       81.90     34.78 o
  -4  12  12        6.76       41.66     36.69 o
  -3  12  12        3.65       88.03     54.85 o
  -2  12  12       19.93      102.52     69.35 o
  -1  12  12       91.11      149.93     59.49 o
   0  12  12      250.72      271.66    123.90 o
   1  12  12        0.28       70.05     58.10 o
   2  12  12       76.50       44.58     39.67 o
  -6  13  12       28.40      126.73     69.34 o
  -5  13  12      164.28      110.67     70.87 o
  -4  13  12       13.89       53.98     48.65 o
  -3  13  12      167.90      221.14     82.49 o
  -2  13  12      650.33      407.75    191.08 o
  -1  13  12      470.27      408.63     67.54 o
   0  13  12       43.17       90.84     57.48 o
   1  13  12      118.25       78.11     64.48 o
  -4  14  12      119.48      151.73     63.98 o
  -3  14  12      274.00      172.08    101.34 o
  -2  14  12       30.44       66.11     40.57 o
  -1  14  12       55.42       90.64     58.29 o
 -10   1  13      179.42      198.52     49.48 o
  -9   1  13      268.53      325.90     58.85 o
  -8   1  13      312.57      325.60     68.95 o
  -7   1  13       36.01       45.33     20.32 o
  -6   1  13       98.00      117.68     27.41 o
  -5   1  13      944.02      638.88     88.10 o
  -4   1  13      850.50      761.46     70.75 o
  -3   1  13      308.91      219.26     31.04 o
  -2   1  13      433.15      378.99     67.82 o
  -1   1  13      655.60      448.26     92.39 o
   0   1  13       71.61       33.70     15.82 o
   1   1  13      202.02      166.03     65.33 o
   2   1  13       85.84       59.83     26.37 o
   3   1  13       48.21       71.35     58.01 o
   4   1  13      477.84      333.17    101.42 o
   5   1  13      267.72      145.82     94.69 o
 -10   2  13       65.90       45.88     29.83 o
  -9   2  13        5.59       42.56     37.82 o
  -8   2  13      250.09      302.49     53.19 o
  -7   2  13      399.07      274.34     48.29 o
  -6   2  13      647.24      409.49     51.95 o
  -5   2  13      893.35      620.81     96.46 o
  -4   2  13       69.28       57.79     29.08 o
  -3   2  13      302.49      274.36     38.37 o
  -2   2  13       47.45       30.05     11.11 o
  -1   2  13       41.08       44.83     14.83 o
   0   2  13      345.82      198.47     37.11 o
   1   2  13       99.43       81.16     37.58 o
   2   2  13      167.73      208.20     61.42 o
   3   2  13       50.87       34.08     58.89 o
   4   2  13      198.39      116.48     48.65 o
   5   2  13       53.61       56.09     40.20 o
 -10   3  13       87.81       52.70     45.87 o
  -9   3  13      169.44      154.78     79.97 o
  -8   3  13       34.83       53.37     31.13 o
  -7   3  13       29.18       41.88     30.05 o
  -6   3  13       81.60      109.35     33.21 o
  -5   3  13       90.60       71.77     14.62 o
  -4   3  13      160.75      209.79     55.17 o
  -3   3  13        0.05       39.55     51.93 o
  -2   3  13      149.81       87.54     12.82 o
  -1   3  13       72.61      112.15     25.69 o
   0   3  13        1.90       34.33     15.27 o
   1   3  13      262.78      122.62     93.46 o
   2   3  13       18.48       81.84     59.36 o
   3   3  13       47.37       77.59     32.18 o
   4   3  13        4.03       35.53     28.37 o
 -10   4  13      122.16      224.20     65.17 o
  -9   4  13       45.64      129.19     46.82 o
  -8   4  13       66.34       84.93     26.54 o
  -7   4  13      469.82      352.64    101.93 o
  -6   4  13       27.57       36.16     18.72 o
  -5   4  13      589.37      409.45     91.48 o
  -4   4  13       59.54       50.78     21.01 o
  -3   4  13      486.97      429.35    132.93 o
  -2   4  13      233.90      213.11     70.36 o
  -1   4  13      324.15      150.65     76.50 o
   0   4  13      487.18      372.43     55.99 o
   1   4  13        8.78       49.63     26.46 o
   2   4  13      426.72      358.27     89.45 o
   3   4  13       50.13       80.53     56.83 o
   4   4  13      322.39      206.81    106.01 o
 -10   5  13        9.42       67.78     41.06 o
  -9   5  13       12.35       53.38     51.49 o
  -8   5  13       29.53       57.90     43.62 o
  -7   5  13        7.95       62.02     34.53 o
  -6   5  13      111.63       48.98     49.95 o
  -5   5  13        3.96       33.42     17.38 o
  -4   5  13        5.40       32.84     17.99 o
  -3   5  13        9.93       39.80     27.25 o
  -2   5  13        5.33       44.74     17.85 o
  -1   5  13      618.69      467.18    151.50 o
   0   5  13       12.06       46.63     37.34 o
   1   5  13        6.13        9.09     56.76 o
   2   5  13       48.07       92.01     51.58 o
   3   5  13       91.83      110.19     36.69 o
   4   5  13       21.13       18.49     42.41 o
  -9   6  13       23.85       60.13     45.51 o
  -8   6  13       91.68      165.34     81.81 o
  -7   6  13      163.11      116.10     85.74 o
  -6   6  13        1.20       36.94     26.54 o
  -5   6  13      449.49      555.75    137.24 o
  -4   6  13       16.29       79.24     47.50 o
  -3   6  13      836.51      844.04    277.88 o
  -2   6  13       28.34       37.53     43.70 o
  -1   6  13      175.66      163.21     58.13 o
   0   6  13      475.88      412.16    108.47 o
   1   6  13       62.26      100.95     63.47 o
   2   6  13      362.76      455.38    144.60 o
   3   6  13       17.13      119.06     65.34 o
   4   6  13       91.54      177.08     71.94 o
  -9   7  13      101.11       46.77     59.70 o
  -8   7  13       27.58       10.95     28.96 o
  -7   7  13        4.82       51.97     50.77 o
  -6   7  13      151.09       99.72     46.40 o
  -5   7  13       20.09       39.99     52.46 o
  -4   7  13      288.44      311.17     69.96 o
  -3   7  13      198.35      116.79     87.20 o
  -2   7  13      259.75       95.08     49.24 o
  -1   7  13      585.99      582.77     93.60 o
   0   7  13        0.70       33.57     40.55 o
   1   7  13      466.43      501.87    203.13 o
   2   7  13        1.29       81.65     54.94 o
   3   7  13       71.08      101.71     62.07 o
  -8   8  13        0.29       78.89     52.98 o
  -7   8  13       48.83      100.88     40.61 o
  -6   8  13       37.55       23.94     40.57 o
  -5   8  13       14.20        9.19     28.34 o
  -4   8  13        0.51      158.54     80.40 o
  -3   8  13      287.03      483.97    148.10 o
  -2   8  13       83.24      114.17     52.63 o
  -1   8  13       25.30       52.73     48.59 o
   0   8  13        5.89       45.58     53.43 o
   1   8  13       82.73      160.03     63.19 o
   2   8  13       17.68       77.04     33.21 o
   3   8  13       29.37       76.76     38.41 o
  -8   9  13        7.18       50.73     42.01 o
  -7   9  13       34.55       80.91     68.54 o
  -6   9  13      314.07      365.19     90.57 o
  -5   9  13      239.34      173.98     81.84 o
  -4   9  13      332.11      327.02    110.15 o
  -3   9  13       60.22       99.49     69.60 o
  -2   9  13      251.20      581.31     85.68 o
  -1   9  13      251.29      249.56     96.87 o
   0   9  13       91.51       61.17     38.72 o
   1   9  13      426.13      440.39    142.71 o
   2   9  13       89.05       36.61     61.21 o
  -7  10  13      137.43       76.39     35.37 o
  -6  10  13        3.80       75.12     65.85 o
  -5  10  13      214.42       61.43     61.78 o
  -4  10  13       47.23       79.78     59.92 o
  -3  10  13      217.14       97.18     56.26 o
  -2  10  13        2.82       21.61     30.22 o
  -1  10  13       10.63       59.50     33.89 o
   0  10  13      127.35       58.96     49.74 o
   1  10  13        8.44      114.47     82.89 o
   2  10  13      120.60       28.01     52.80 o
  -6  11  13       35.56      138.84     96.53 o
  -5  11  13       11.60      115.56     83.18 o
  -4  11  13      132.33      129.56     49.20 o
  -3  11  13       19.22       58.26     49.20 o
  -2  11  13      188.54      446.92    110.24 o
  -1  11  13        0.63       42.33     47.95 o
   0  11  13        4.98       84.50     48.22 o
   1  11  13      266.34      252.72    117.19 o
  -5  12  13      256.25      187.28     77.56 o
  -4  12  13        1.26       46.26     43.96 o
  -3  12  13      232.21      335.32     95.14 o
  -2  12  13      311.63      217.09     54.30 o
  -1  12  13      203.16      135.35     77.01 o
  -6   0  14      165.44       76.79     46.83 o
  -5   0  14      355.25      260.09     91.19 o
  -4   0  14      801.51      578.46    185.55 o
  -3   0  14        0.23        4.21     26.73 o
  -2   0  14      404.25      344.71     93.90 o
  -1   0  14      985.18      907.61    205.67 o
   0   0  14      550.19      373.44    156.35 o
   1   0  14       16.57       41.54     50.88 o
   2   0  14       89.23       59.22     62.04 o
   3   0  14     1143.45      609.25    327.23 o
  -8   1  14       39.10      106.56     49.13 o
  -7   1  14      332.80      213.08     85.11 o
  -6   1  14       12.42       -1.83     22.15 o
  -5   1  14      264.07      317.39     46.55 o
  -4   1  14       18.14       15.87     17.27 o
  -3   1  14       20.89       25.13     13.53 o
  -2   1  14       15.21       10.73     19.07 o
  -1   1  14      151.69      154.82     38.08 o
   0   1  14        1.10       54.66     22.30 o
   1   1  14        9.07       60.00     36.78 o
   2   1  14       31.21       44.59     26.16 o
   3   1  14        4.55       41.90     26.37 o
  -9   2  14       50.56       37.95     32.20 o
  -8   2  14        3.81       50.93     35.90 o
  -7   2  14      116.09      143.09     61.38 o
  -6   2  14       49.68       59.57     36.78 o
  -5   2  14       50.72       24.10     27.91 o
  -4   2  14      249.50      331.09    101.21 o
  -3   2  14       20.31       53.34     35.68 o
  -2   2  14      118.08       85.27     37.55 o
  -1   2  14      276.45      190.91     53.31 o
   0   2  14       62.67       86.41     48.44 o
   1   2  14      306.45      181.17     87.73 o
   2   2  14       25.28      101.72     33.77 o
   3   2  14      353.96      510.83    109.80 o
  -9   3  14       31.31       30.62     28.10 o
  -8   3  14      285.09      178.68     98.24 o
  -7   3  14      156.79      120.22     63.06 o
  -6   3  14      107.37      105.66     46.06 o
  -5   3  14      145.43      137.25     59.80 o
  -4   3  14       13.38       66.09     45.84 o
  -3   3  14      115.11      170.05     72.81 o
  -2   3  14      137.76       75.64     45.11 o
  -1   3  14       62.73       90.16     38.39 o
   0   3  14      213.71       62.88     68.48 o
   1   3  14       33.46       22.23     39.79 o
   2   3  14      118.35       92.90     55.90 o
   3   3  14       80.58       79.58     45.24 o
  -9   4  14        1.51       13.78     22.52 o
  -8   4  14        2.74       -1.34     33.53 o
  -7   4  14        2.21       38.56     18.28 o
  -6   4  14       19.54       69.63     42.92 o
  -5   4  14       12.58      104.52     49.10 o
  -4   4  14        3.21       59.40     36.99 o
  -3   4  14       32.70       73.47     27.29 o
  -2   4  14       76.36       55.75     58.52 o
  -1   4  14      179.72      188.64     74.72 o
   0   4  14      109.13      120.33     60.78 o
   1   4  14       75.15       30.52     53.16 o
   2   4  14       40.16      130.82     64.46 o
   3   4  14        1.41       53.53     54.03 o
  -8   5  14      182.61      243.49    104.10 o
  -7   5  14       99.66       68.70     45.81 o
  -6   5  14       65.43       95.36     49.21 o
  -5   5  14      156.59      172.46     85.96 o
  -4   5  14       12.82       43.40     30.84 o
  -3   5  14      341.74      331.77    121.94 o
  -2   5  14      100.53       91.37     27.26 o
  -1   5  14      112.71       64.95     44.48 o
   0   5  14      192.60       77.03     60.97 o
   1   5  14       14.29       45.38     74.30 o
   2   5  14      384.46      265.28    119.70 o
  -8   6  14        8.88       14.44     30.14 o
  -7   6  14        0.21       19.22     24.58 o
  -6   6  14       87.25       16.55     37.34 o
  -5   6  14       48.70      122.10     67.01 o
  -4   6  14      267.98      385.35     77.64 o
  -3   6  14       91.10      194.08     56.30 o
  -2   6  14      194.34      272.89     64.85 o
  -1   6  14      139.40       74.95     38.62 o
   0   6  14       19.51       34.34     41.81 o
   1   6  14      275.19      169.62     97.00 o
   2   6  14        8.55      110.28     80.40 o
  -7   7  14      280.35      125.47     61.49 o
  -6   7  14       68.48       83.70     36.60 o
  -5   7  14        5.49       79.70     49.60 o
  -4   7  14       22.06       57.84     45.30 o
  -3   7  14      268.21      381.07     73.46 o
  -2   7  14       47.76       87.00     45.45 o
  -1   7  14        0.37       48.40     41.37 o
   0   7  14       73.44      243.78     76.37 o
   1   7  14      118.59      141.87     72.57 o
  -7   8  14      184.32      286.33     85.05 o
  -6   8  14       17.84       71.79     47.60 o
  -5   8  14       23.20       63.89     26.55 o
  -4   8  14      942.41      787.49    196.86 o
  -3   8  14       44.32       19.89     29.63 o
  -2   8  14       19.24       67.68     41.52 o
  -1   8  14      212.52      276.10     84.74 o
   0   8  14      107.56      153.51     72.59 o
   1   8  14      347.72      432.70     94.50 o
  -6   9  14       17.71       45.94     48.79 o
  -5   9  14       25.36       50.59     36.39 o
  -4   9  14       61.50       92.45     49.02 o
  -3   9  14        4.78       64.35     40.74 o
  -2   9  14        5.00      107.26     58.11 o
  -1   9  14        0.02       28.02     47.78 o
   0   9  14        0.94       56.85     39.33 o
  -5  10  14       14.23      141.80     64.82 o
  -4  10  14      149.33      228.16     69.31 o
  -2  10  14      112.34       94.39     31.72 o
  -1  10  14       30.06       12.09     46.89 o
  -4   2  15        4.69       56.11     30.88 o
  -3   2  15      162.48      124.60     49.58 o
  -2   2  15        0.06       58.74     36.70 o
  -1   2  15       32.28       32.03     31.39 o
   0   2  15       56.99       22.03     37.01 o
   1   2  15        4.20       49.38     70.97 o
  -6   3  15       20.46       28.39     26.46 o
  -5   3  15        0.88       23.57     34.55 o
  -4   3  15        1.15       76.78     39.93 o
  -3   3  15       11.20       53.78     28.66 o
  -2   3  15       31.91       51.49     33.17 o
  -1   3  15       31.21      103.48     56.85 o
   0   3  15        4.90       72.13     41.68 o
   1   3  15       21.90      104.92     76.34 o
  -7   4  15       42.94      123.20     45.83 o
  -6   4  15      117.64      189.87     88.51 o
  -5   4  15      172.62      139.96     53.76 o
  -4   4  15        7.99       22.01     33.28 o
  -3   4  15      161.46      252.90     56.26 o
  -2   4  15       62.47       35.96     44.26 o
  -1   4  15      255.87      111.99     72.49 o
   0   4  15      149.97       72.66     40.49 o
  -6   5  15        0.16       47.51     21.23 o
  -5   5  15        3.28       42.65     24.69 o
  -4   5  15        9.83       24.50     37.49 o
  -3   5  15        2.42       30.91     38.50 o
  -2   5  15       16.80       84.02     42.88 o
  -1   5  15       13.87       77.63     47.30 o
   0   5  15       15.13       37.03     39.03 o
  -5   6  15      135.99      216.38    104.90 o
  -4   6  15       21.40       21.37     32.67 o
  -3   6  15       50.09       69.65     45.32 o
  -2   6  15       82.04       81.82     50.96 o
  -1   6  15      260.84      346.06    113.62 o
  -4   7  15      173.33       66.71     56.38 o
  -3   7  15        1.66       31.14     21.32 o
  -2   7  15      145.04       72.16     31.81 o
 
